# Supplementary material for: An Aux/IAA Family Member, RhIAA14, Involved in Ethylene-Inhibited Petal Expansion in Rose (Rosa hybrida)
Source: Genes (Basel). 2022 Jun 10;13(6):1041. doi: 10.3390/genes13061041 (PMC9222917; doi:10.3390/genes13061041)
Supplement: Supplementary file 1 [file genes-13-01041-s001.zip]

Archive with 3 entries (3 files):
- Figures S1-S3.pdf
- Table S1.xlsx
- Table S2.xlsx
