# Supplementary material for: An Aux/IAA Family Member, RhIAA14, Involved in Ethylene-Inhibited Petal Expansion in Rose (Rosa hybrida)
Source: Genes (Basel). 2022 Jun 10;13(6):1041. doi: 10.3390/genes13061041 (PMC9222917; doi:10.3390/genes13061041)
Supplement: Supplementary file 1 [file genes-13-01041-s001.zip › Table S1.xlsx]

## Sheet: Sheet1
Table S1. List of 11,884 differentially expressed genes in rose petals.
gene_id	Description	S1_Air	S1_Eth	S2_Air	S2_Eth
RchiOBHmChr0c03g0497851	NA	1.05409	1.03459	0.202623	0.484732
RchiOBHmChr0c11g0499371	Putative rad21/Rec8-like protein	6.51517	5.62785	0.978303	0.0001
RchiOBHmChr0c11g0499501	Putative pentatricopeptide	5.96774	7.27544	2.69166	5.10887
RchiOBHmChr0c19g0500091	Putative transcription factor NAM family	5.50861	3.27034	0.208235	0.0436939
RchiOBHmChr0c19g0500121	hypothetical protein	0.287407	0.0001	7.26672	2.60127
RchiOBHmChr0c20g0500241	Putative actinidain	1.75699	1.9853	6.48172	3.97245
RchiOBHmChr0c20g0500261	Putative xenobiotic-transporting ATPase	12.8213	28.6793	7.60631	47.0128
RchiOBHmChr0c20g0500281	Putative xenobiotic-transporting ATPase	1.05373	26.8637	2.0811	11.6222
RchiOBHmChr0c20g0500291	Putative xenobiotic-transporting ATPase	0.23715	11.6691	0.0818044	4.15022
RchiOBHmChr0c20g0500301	Putative xenobiotic-transporting ATPase	0.370406	5.47983	0.276111	0.145161
RchiOBHmChr0c23g0500711	Putative UDP-glucuronosyl/UDP-glucosyltransferase	69.706	48.3568	280.192	141.992
RchiOBHmChr0c23g0500721	Putative UDP-glucuronosyl/UDP-glucosyltransferase	19.0568	13.2113	60.0305	34.3881
RchiOBHmChr0c23g0500821	Putative DnaJ domain-containing protein	0.0572242	0.00825849	4.47941	0.402721
RchiOBHmChr0c28g0500921	Putative phosphate-induced protein	0.62243	14.6953	67.4642	22.4038
RchiOBHmChr0c28g0500931	Putative phosphate-induced protein	0.0532707	1.05563	3.6216	2.25615
RchiOBHmChr0c31g0501301	NA	0.0001	0.0001	1.20117	0.311612
RchiOBHmChr0c31g0501321	Putative transcription factor Homobox-WOX family	0.233671	0.432842	3.86456	1.59728
RchiOBHmChr0c31g0501331	hypothetical protein	0.405471	0.863707	27.1819	11.6103
RchiOBHmChr0c31g0501351	hypothetical protein	0.079162	0.207499	40.1811	13.9474
RchiOBHmChr0c31g0501361	Putative transcription factor Homobox-WOX family	0.192829	0.258409	3.05321	1.54161
RchiOBHmChr0c31g0501421	NA	0.492702	0.599356	45.0739	12.2792
RchiOBHmChr0c31g0501441	Putative transcription factor Homobox-WOX family	0.0085774	0.0116501	1.70443	0.332606
RchiOBHmChr0c32g0501561	Putative small auxin-up RNA	8.99925	6.84349	19.9432	8.83083
RchiOBHmChr0c32g0501581	NA	4.06302	2.6683	10.7636	5.1012
RchiOBHmChr0c32g0501591	NA	15.506	11.9723	30.7644	14.3784
RchiOBHmChr0c32g0501601	hypothetical protein	0.382049	0.464753	4.13067	1.84881
RchiOBHmChr0c38g0503001	Putative long-chain-fatty-acid--CoA ligase	1.9972	2.70925	0.915774	2.07699
RchiOBHmChr0c38g0503011	Putative long-chain-fatty-acid--CoA ligase	10.4995	4.69163	10.2172	3.5825
RchiOBHmChr0c38g0503041	hypothetical protein	0.0001	0.202887	0.402237	16.0321
RchiOBHmChr0c38g0503061	hypothetical protein	0.307616	0.464887	0.0001	6.10682
RchiOBHmChr0c38g0503081	hypothetical protein	25.0172	40.7576	6.30067	17.738
RchiOBHmChr0c40g0503411	Putative malectin	6.99018	9.90766	0.47754	0.901566
RchiOBHmChr0c40g0503421	Putative protein kinase RLK-Pelle-DLSV family	41.7825	69.3448	7.28214	9.57382
RchiOBHmChr0c44g0503551	hypothetical protein	5.23088	5.25239	4.758	2.28368
RchiOBHmChr0c45g0503821	hypothetical protein	0.876899	1.08789	1.87302	1.78027
RchiOBHmChr0c45g0503831	Putative cycloartenol synthase	0.0001	0.0001	1.36097	5.07673
RchiOBHmChr1g0313181	Putative plant lipid transfer protein/Par allergen	3.62827	0.308565	0.896127	0.306287
RchiOBHmChr1g0313201	Putative ATPase, AAA-type, core, AAA-type ATPase domain-containing protein	2.89514	2.40828	0.418832	0.0419855
RchiOBHmChr1g0313211	Putative EF-hand domain pair protein	365.077	297.588	273.324	114.32
RchiOBHmChr1g0313231	hypothetical protein	0.647862	55.2296	6.53696	16.6944
RchiOBHmChr1g0313241	hypothetical protein	12.9187	12.7888	6.11221	7.44788
RchiOBHmChr1g0313311	Putative 1,3-beta-glucan synthase	2.22818	5.05125	1.49363	8.25028
RchiOBHmChr1g0313321	Putative 1,3-beta-glucan synthase	0.878484	1.6572	0.648141	4.04395
RchiOBHmChr1g0313331	Putative 1,3-beta-glucan synthase	14.4239	39.9424	19.1882	63.8108
RchiOBHmChr1g0313421	Putative protein asparagine amidohydrolase	18.0125	40.6849	8.61676	14.389
RchiOBHmChr1g0313441	Putative ENT domain, protein EMSY-LIKE, plant	445.032	481.835	179.683	197.483
RchiOBHmChr1g0313661	Putative glycosidase	55.6065	56.3817	20.9409	17.6587
RchiOBHmChr1g0313711	Putative glycosidase	21.542	14.2839	0.148483	0.0001
RchiOBHmChr1g0313741	Putative glycosidase	295.717	198.021	5.75489	0.739393
RchiOBHmChr1g0313831	hypothetical protein	4.72064	2.98148	0.5587	0.569451
RchiOBHmChr1g0313971	Putative K domain, type 1 protein	18.9513	19.4119	8.35954	6.57482
RchiOBHmChr1g0314081	Putative GDP-fucose protein O-fucosyltransferase	26.9208	48.5574	925.723	346.571
RchiOBHmChr1g0314131	Putative linoleate 13S-lipoxygenase	286.772	293.156	97.8059	59.1898
RchiOBHmChr1g0314151	Putative linoleate 13S-lipoxygenase	2878.58	2474.71	1307.63	702.244
RchiOBHmChr1g0314291	hypothetical protein	0.0001	0.0001	0.0001	2.26511
RchiOBHmChr1g0314321	Putative nucleotide-binding alpha-beta plait domain-containing protein	8.00105	4.48988	1.76168	3.89204
RchiOBHmChr1g0314341	Putative C2 domain, phosphoribosyltransferase	2.99085	2.33685	0.556373	0.197635
RchiOBHmChr1g0314381	Putative protein kinase RLK-Pelle-DLSV family	1.42888	3.52639	1.01651	1.62214
RchiOBHmChr1g0314491	Putative TIR domain, P-loop containing nucleoside triphosphate hydrolase	3.40197	5.72495	1.53831	4.29803
RchiOBHmChr1g0314571	hypothetical protein	0.521105	0.377452	0.152502	0.092632
RchiOBHmChr1g0314621	NA	2.28429	1.79014	0.765064	1.00338
RchiOBHmChr1g0314631	hypothetical protein	7.71895	7.30515	3.42791	3.9879
RchiOBHmChr1g0314791	Putative transcription factor C2H2 family	11.845	12.2009	19.9052	8.97948
RchiOBHmChr1g0314821	Putative beta-amyrin 24-hydroxylase	19.9138	50.0538	0.0552942	1.9632
RchiOBHmChr1g0314841	Putative translation elongation factor EF1B/ribosomal protein S6	24.3037	30.6597	23.0151	48.7717
RchiOBHmChr1g0314861	Putative cinnamyl-alcohol dehydrogenase	0.0001	0.054238	3.24044	49.4579
RchiOBHmChr1g0314871	Putative cytochrome P450	0.602325	8.20604	0.393993	6.09781
RchiOBHmChr1g0314911	NA	36.0539	25.4771	6.09681	8.07863
RchiOBHmChr1g0314931	Putative polygalacturonase	1138.02	188.441	1796.87	212.538
RchiOBHmChr1g0314941	Putative DNA endonuclease RBBP8	6.42555	2.34323	4.56492	0.956547
RchiOBHmChr1g0314971	Putative transcription regulator A20-like family	126.399	189.657	519.894	327.167
RchiOBHmChr1g0315211	Putative non-specific serine/threonine protein kinase	0.0001	0.0001	0.0001	1.31966
RchiOBHmChr1g0315251	Putative non-specific serine/threonine protein kinase	0.116539	0.184085	0.101311	1.44596
RchiOBHmChr1g0315261	hypothetical protein	18.7001	19.2585	7.37494	9.95758
RchiOBHmChr1g0315551	Putative non-specific serine/threonine protein kinase	0.0001	0.0001	0.0001	4.99508
RchiOBHmChr1g0315561	Putative ternary complex factor MIP1, leucine-zipper	28.1631	23.0356	13.9787	15.492
RchiOBHmChr1g0315581	Putative allantoate deiminase	3.84473	7.62425	7.92833	8.27681
RchiOBHmChr1g0315601	Putative non-specific serine/threonine protein kinase	0.0001	0.0488659	0.0001	9.05681
RchiOBHmChr1g0315691	Putative alcohol dehydrogenase	0.986955	0.378892	0.453063	0.302609
RchiOBHmChr1g0315711	hypothetical protein	5.48522	0.218669	0.162627	0.0330173
RchiOBHmChr1g0315741	Putative anthocyanin 5-(6'''-hydroxycinnamoyltransferase)	11.2101	0.704339	0.0585843	0.0001
RchiOBHmChr1g0315761	hypothetical protein	1.79478	0.716416	176.001	2.98504
RchiOBHmChr1g0315871	Putative transcription factor C2H2 family	5.4503	2.20501	0.300041	0.466781
RchiOBHmChr1g0315881	hypothetical protein	0.619108	0.668044	0.0256086	0.0620121
RchiOBHmChr1g0315951	Putative non-specific serine/threonine protein kinase	2.17912	2.22102	0.479591	1.73149
RchiOBHmChr1g0315961	hypothetical protein	1.00794	0.169339	0.0304876	0.0001
RchiOBHmChr1g0316111	Putative folate-sensitive fragile site protein Fra10Ac1	35.3653	37.7717	17.2715	22.243
RchiOBHmChr1g0316121	Putative transcription factor Hap2/NF-YA family	38.7451	50.4969	3.20121	3.71332
RchiOBHmChr1g0316201	Putative transcription factor Hap2/NF-YA family	11.1216	16.1404	1.13509	1.15054
RchiOBHmChr1g0316251	Putative leucine-rich repeat-containing, plant-type, leucine-rich repeat domain, L	0.0691015	0.0438204	0.0177713	1.70389
RchiOBHmChr1g0316291	Putative leucine-rich repeat-containing, plant-type, leucine-rich repeat domain, L	0.0402311	0.0439366	0.0413041	1.08232
RchiOBHmChr1g0316431	NA	75.0572	8.00613	27.8512	12.637
RchiOBHmChr1g0316441	Polyketide synthase 4	198.374	17.6571	69.3505	35.2925
RchiOBHmChr1g0316451	Polyketide synthase 4	34.7136	5.39967	4.46305	3.60377
RchiOBHmChr1g0316461	Putative naringenin-chalcone synthase	484.424	187.825	410.437	209.243
RchiOBHmChr1g0316721	Putative glycosidase	1.0569	1.11287	0.391098	0.531542
RchiOBHmChr1g0316801	Putative potassium channel domain-containing protein	0.0001	0.0001	0.824834	0.186263
RchiOBHmChr1g0316871	hypothetical protein	22.8703	22.8439	10.1353	10.0826
RchiOBHmChr1g0316881	hypothetical protein	27.0792	24.3461	10.8442	12.7384
RchiOBHmChr1g0316921	Putative ankyrin repeat-containing domain-containing protein	13.0671	12.2021	6.34333	5.90753
RchiOBHmChr1g0316951	hypothetical protein	52.0498	51.2185	25.9793	26.5447
RchiOBHmChr1g0317011	Putative peptidylprolyl isomerase	90.086	54.4627	21.2436	12.9043
RchiOBHmChr1g0317061	Putative Galactose-binding domain-containing protein	5.73276	1.69942	0.946829	9.80892
RchiOBHmChr1g0317111	Putative sterol 24-C-methyltransferase	216.148	107.353	244.038	188.001
RchiOBHmChr1g0317121	hypothetical protein	0.0293863	0.223156	2.24277	8.68096
RchiOBHmChr1g0317141	Putative isoflavone-7-O-beta-glucoside 6''-O-malonyltransferase	60.5488	4.80941	0.0512174	0.252751
RchiOBHmChr1g0317151	Putative isoflavone-7-O-beta-glucoside 6''-O-malonyltransferase	62.5858	27.2997	21.6508	10.733
RchiOBHmChr1g0317271	Putative pentatricopeptide	100.871	68.3605	46.1896	38.3099
RchiOBHmChr1g0317301	hypothetical protein	6.92665	0.907331	0.212917	0.104304
RchiOBHmChr1g0317311	Putative alpha-N-acetylglucosaminidase	43.2451	57.4143	29.5067	63.0784
RchiOBHmChr1g0317321	Putative transcription factor WD40-like family	52.3179	65.73	43.6538	137.274
RchiOBHmChr1g0317361	Putative tetratricopeptide-like helical domain, DYW domain-containing protein	2.61635	2.85994	1.07052	2.35027
RchiOBHmChr1g0317731	Putative transcription factor WD40-like family	8.58017	7.4397	70.0813	43.3365
RchiOBHmChr1g0317741	Putative transcription factor WD40-like family	2.8208	1.89405	12.8758	9.94678
RchiOBHmChr1g0317891	hypothetical protein	6.17328	4.35032	12.772	16.4212
RchiOBHmChr1g0317911	Putative structural maintenance of chromosomes protein	29.7401	27.2797	11.0943	13.8614
RchiOBHmChr1g0317931	Putative caffeate O-methyltransferase	0.710564	0.148271	0.0001	0.0237095
RchiOBHmChr1g0317961	hypothetical protein	1.43491	1.59694	1.03037	2.14304
RchiOBHmChr1g0318131	hypothetical protein	8.29958	7.09406	3.05216	2.45082
RchiOBHmChr1g0318141	hypothetical protein	6.65295	4.95158	2.31055	1.38431
RchiOBHmChr1g0318171	Putative NADPH:quinone reductase	136.852	165.537	63.6996	126.057
RchiOBHmChr1g0318281	Putative transcription factor MADS-MIKC family	1.60677	3.05315	10.3954	19.378
RchiOBHmChr1g0318291	hypothetical protein	20.3942	43.7148	18.1242	23.6139
RchiOBHmChr1g0318331	Putative carboxypeptidase D	29.4858	37.7209	120.911	122.778
RchiOBHmChr1g0318341	Putative P-loop containing nucleoside triphosphate hydrolase, leucine-rich repeat domain, L	4.67152	9.75821	4.69046	7.78928
RchiOBHmChr1g0318361	Putative transcription factor WD40-like family	11.9234	9.46172	1.85278	1.9993
RchiOBHmChr1g0318441	Putative choline transporter	134.299	90.4475	23.2567	9.09184
RchiOBHmChr1g0318501	Putative vacuolar protein sorting-associated protein	1.11295	3.34488	0.949536	2.35652
RchiOBHmChr1g0318631	hypothetical protein	1.70364	1.67895	2.62106	1.25136
RchiOBHmChr1g0318651	Putative transcription factor B3-Domain family	20.0975	20.2809	4.20396	4.37177
RchiOBHmChr1g0318661	Putative chlorophyllase	9.57912	9.55475	29.2154	26.7516
RchiOBHmChr1g0318671	hypothetical protein	0.387744	0.362528	0.431234	0.161596
RchiOBHmChr1g0318681	hypothetical protein	59.9923	41.8227	23.8853	18.9369
RchiOBHmChr1g0318881	Putative transcription factor B3-Domain family	33.116	36.6579	12.4244	10.2512
RchiOBHmChr1g0318891	Putative chlorophyllase	19.0913	19.9248	54.9512	43.4035
RchiOBHmChr1g0318921	Putative prenylated rab acceptor PRA1	0.299187	0.304092	1.95159	1.23576
RchiOBHmChr1g0318951	Putative transcription factor bZIP family	0.646628	0.941859	0.22788	0.377401
RchiOBHmChr1g0318971	Putative transcription factor C3H family	984.255	740.847	327.227	394.545
RchiOBHmChr1g0318981	Putative calcium-transporting ATPase	0.384222	4.03645	0.438117	0.880378
RchiOBHmChr1g0319321	hypothetical protein	0.494945	0.979336	0.180364	0.463741
RchiOBHmChr1g0319331	Putative cytokinin dehydrogenase	3.94291	11.0173	240.163	98.661
RchiOBHmChr1g0319341	hypothetical protein	0.852763	0.919126	0.0708507	0.0647927
RchiOBHmChr1g0319351	Putative IQ motif, EF-hand binding protein	31.9349	19.8222	43.8374	17.5407
RchiOBHmChr1g0319361	Putative aldehyde dehydrogenase (NAD(+))	1.97726	1.80253	0.872568	0.898137
RchiOBHmChr1g0319391	Putative tetratricopeptide-like helical domain, pentacotripeptide-repeat region of PROPR	10.2093	15.3451	4.80298	7.19722
RchiOBHmChr1g0319401	hypothetical protein	1.06252	1.02688	0.347914	0.585831
RchiOBHmChr1g0319461	Putative protein kinase RLK-Pelle-DLSV family	0.275689	0.368995	1.14046	0.683691
RchiOBHmChr1g0319571	Putative tetratricopeptide-like helical domain, DYW domain-containing protein	3.26646	2.27362	0.680067	0.823613
RchiOBHmChr1g0319641	Putative transcription factor GRAS family	46.5655	94.0984	48.5072	62.235
RchiOBHmChr1g0319651	Putative plant disease resistance response protein	6.69477	0.133129	0.0550448	0.0001
RchiOBHmChr1g0319681	Putative ribosomal protein S8	2.96981	4.71599	2.41199	5.47134
RchiOBHmChr1g0319721	Putative xanthoxin dehydrogenase	3.69823	5.15791	1.83901	4.72509
RchiOBHmChr1g0319751	Putative 43kDa postsynaptic protein	14.647	15.282	6.82391	8.6288
RchiOBHmChr1g0319801	Putative 43kDa postsynaptic protein	2.3286	2.38551	0.88628	1.39583
RchiOBHmChr1g0319811	hypothetical protein	12.1396	16.3744	3.71575	9.37777
RchiOBHmChr1g0319921	hypothetical protein	14.7394	14.8009	32.9831	13.5379
RchiOBHmChr1g0320031	hypothetical protein	2.26217	1.92383	1.01699	1.01699
RchiOBHmChr1g0320041	Putative tetratricopeptide-like helical domain-containing protein	2.85829	2.41295	1.08608	1.07544
RchiOBHmChr1g0320091	hypothetical protein	0.846329	0.733749	0.34283	0.519226
RchiOBHmChr1g0320421	Putative intron-binding protein aquarius	0.774815	0.69367	0.290193	0.381527
RchiOBHmChr1g0320451	Putative leucine-rich repeat domain, L domain-containing protein	3.99863	2.7014	1.60848	1.54638
RchiOBHmChr1g0320601	Putative 43kDa postsynaptic protein	2.37017	2.70735	0.743927	1.46776
RchiOBHmChr1g0320781	Putative acetyltransferase A, auxiliary subunit	2.59091	2.48679	0.902443	0.985087
RchiOBHmChr1g0320901	Putative tetratricopeptide-like helical domain-containing protein	9.76766	9.71257	4.12744	5.01963
RchiOBHmChr1g0320951	hypothetical protein	1.35041	1.11957	0.475793	0.387487
RchiOBHmChr1g0321111	Putative tetratricopeptide-like helical domain-containing protein	5.42968	5.38904	1.50569	4.25568
RchiOBHmChr1g0321121	Putative anticodon-binding, Brix domain-containing protein	0.604493	0.759568	0.23	0.622921
RchiOBHmChr1g0321131	Putative aminoacyltransferase, E1 ubiquitin-activating enzyme	3.89327	15.2709	0.53563	5.98476
RchiOBHmChr1g0321141	Putative ribosomal protein S10	13.3442	11.3539	6.55558	10.0945
RchiOBHmChr1g0321181	hypothetical protein	36.2464	1.44518	520.018	19.8606
RchiOBHmChr1g0321211	Putative ATP phosphoribosyltransferase	11.4935	10.6734	4.46681	5.53075
RchiOBHmChr1g0321261	Putative ATP phosphoribosyltransferase	2.25885	1.81329	0.828447	0.897997
RchiOBHmChr1g0321271	Putative ATP phosphoribosyltransferase	31.2475	29.9991	11.3424	17.374
RchiOBHmChr1g0321281	Putative nepenthesin	11.7818	38.3392	29.3963	86.6528
RchiOBHmChr1g0321311	hypothetical protein	78.3046	75.008	16.738	33.404
RchiOBHmChr1g0321331	Putative annexin	28.7207	20.6287	3.84981	3.99915
RchiOBHmChr1g0321341	Putative annexin	19.4569	3.70805	1.23596	0.904807
RchiOBHmChr1g0321481	Putative P-loop containing nucleoside triphosphate hydrolase	0.300976	0.373021	0.122614	0.263438
RchiOBHmChr1g0321551	Putative annexin	0.497908	0.626796	5.68305	16.1207
RchiOBHmChr1g0321701	Annexin-like protein RJ4	0.165562	0.357721	0.786531	2.66799
RchiOBHmChr1g0321761	hypothetical protein	218.894	188.639	387.113	161.886
RchiOBHmChr1g0321821	Putative GTPase HflX	0.901136	0.509384	0.800626	0.289796
RchiOBHmChr1g0321831	Putative GTP-binding protein, middle	33.5314	18.1004	33.8714	10.3946
RchiOBHmChr1g0321871	Putative DNA-directed RNA polymerase RPB5 subunit, eukaryote/virus	28.451	15.4696	9.97399	9.52371
RchiOBHmChr1g0321951	Putative DNA-directed RNA polymerase	30.97	14.5431	13.5563	12.421
RchiOBHmChr1g0322001	Putative histidinol-phosphate transaminase	20.44	25.4731	10.213	23.7647
RchiOBHmChr1g0322011	Putative F-box domain, pectin lyase/virulence factor	77.9043	69.5542	32.0858	33.5266
RchiOBHmChr1g0322031	Putative pyruvate kinase	7.38073	6.30563	2.93075	3.306
RchiOBHmChr1g0322721	hypothetical protein	2.11753	1.95911	0.610049	0.803857
RchiOBHmChr1g0322821	hypothetical protein	1.88447	1.60598	0.666287	1.09783
RchiOBHmChr1g0323221	Putative toll-like receptor, P-loop containing nucleoside triphosphate hydrolase	72.3654	155.61	51.2062	111.403
RchiOBHmChr1g0323231	Putative immunoglobulin E-set	145.287	108.114	63.1532	62.9828
RchiOBHmChr1g0323241	Putative orotate phosphoribosyltransferase, Orotidine-5'-phosphate decarboxylase	112.394	86.0588	11.018	23.9807
RchiOBHmChr1g0323251	Putative mRNA splicing factor SYF2	24.7634	23.0217	11.6749	9.38597
RchiOBHmChr1g0323371	Putative cucumisin	0.922997	0.689119	2.25144	1.36753
RchiOBHmChr1g0323581	Putative galactose oxidase/kelch, beta-propeller	0.573611	0.38598	1.86673	1.55859
RchiOBHmChr1g0323771	Putative tetratricopeptide-like helical domain-containing protein	2.87891	2.87791	1.10046	2.89747
RchiOBHmChr1g0323841	Putative leucine-rich repeat domain, L domain-containing protein	2.3284	3.35622	3.87372	1.22648
RchiOBHmChr1g0323931	Putative chromatin regulator PHD family	96.7392	79.9859	31.5282	46.9213
RchiOBHmChr1g0323951	Putative protein kinase RLK-Pelle-CrRLK1L-1 family	0.391974	4.48207	0.821651	1.9166
RchiOBHmChr1g0324061	Putative proton-dependent oligopeptide transporter family, major facilitator superfamily	1.12795	11.5113	4.13701	32.175
RchiOBHmChr1g0324071	Putative proton-dependent oligopeptide transporter family, major facilitator superfamily	17.7841	91.2191	9.79833	86.7956
RchiOBHmChr1g0324081	hypothetical protein	2.89501	2.63271	1.12712	1.21944
RchiOBHmChr1g0324111	Putative ubiquitinyl hydrolase 1	4.7552	5.05832	1.74871	1.33997
RchiOBHmChr1g0324241	Putative ubiquitinyl hydrolase 1	3.67663	3.55418	1.48423	1.26981
RchiOBHmChr1g0324281	Putative SUN domain-containing protein	0.342639	1.28211	0.479474	3.33822
RchiOBHmChr1g0324291	Putative formylmethanofuran dehydrogenase, subunit A, metal-dependent hydrolase	32.9987	17.5291	2.75159	3.61479
RchiOBHmChr1g0324311	Putative transcription factor STY-LRP1 family	3.05106	4.32073	1.94184	4.81864
RchiOBHmChr1g0324421	Putative methyltransferase	13.3274	3.66179	39.1415	41.8642
RchiOBHmChr1g0324441	Putative protein kinase RLK-Pelle-CrRLK1L-1 family	0.606322	1.74398	0.0947535	0.468783
RchiOBHmChr1g0324461	Putative theobromine synthase	1.16229	2.47434	0.105719	0.252506
RchiOBHmChr1g0324501	Putative START-like domain-containing protein	15.1018	86.7696	0.0216443	3.15426
RchiOBHmChr1g0324511	Putative START-like domain-containing protein	13.8042	12.9888	0.0001	0.091362
RchiOBHmChr1g0324731	hypothetical protein	1.40266	1.29275	0.457253	0.607561
RchiOBHmChr1g0324851	Putative ribosomal protein S10	2.90376	2.48137	0.334183	0.453959
RchiOBHmChr1g0324931	NA	26.2594	41.0397	19.9309	56.0493
RchiOBHmChr1g0324971	Putative vesicle-fusing ATPase	0.047062	0.0160276	1.18916	0.113672
RchiOBHmChr1g0325051	Putative 1-phosphatidylinositol-4-phosphate 5-kinase	0.196003	0.258088	0.425961	0.286978
RchiOBHmChr1g0325221	Putative oxidoreductase	27.832	88.7208	134.075	153.699
RchiOBHmChr1g0325251	Putative E3 ubiquitin-protein ligase SIN	0.528643	1.27464	0.515684	0.754161
RchiOBHmChr1g0325271	hypothetical protein	16.2899	15.3463	6.70534	8.926
RchiOBHmChr1g0325341	Putative oxidoreductase	0.697491	0.422436	0.228179	0.117941
RchiOBHmChr1g0325381	Putative transcription regulator mTERF family	0.932698	0.822884	0.305363	0.602067
RchiOBHmChr1g0325651	Putative nepenthesin	132.689	64.6738	11.0565	43.5964
RchiOBHmChr1g0325681	Putative aminoacyltransferase, E1 ubiquitin-activating enzyme	45.5664	131.593	65.1138	110.459
RchiOBHmChr1g0325721	Putative transcription factor Trihelix family	127.213	80.3031	44.6582	48.2613
RchiOBHmChr1g0325731	Putative protein-disulfide reductase	8.57209	2.93307	2.62245	2.29934
RchiOBHmChr1g0325791	Putative diadenosine hexaphosphate hydrolase (AMP-forming)	1.25685	1.36175	0.244221	0.261587
RchiOBHmChr1g0325821	hypothetical protein	4.74876	109.119	33.6908	146.26
RchiOBHmChr1g0325901	Putative cucumisin	0.678846	0.237881	94.4457	7.19014
RchiOBHmChr1g0325961	Putative cucumisin	0.562034	0.0806944	0.340934	0.0573702
RchiOBHmChr1g0325991	Putative tetratricopeptide-like helical domain-containing protein	0.361148	0.548438	0.146209	0.857078
RchiOBHmChr1g0326151	Putative tetratricopeptide-like helical domain, DYW domain-containing protein	2.48959	2.93393	0.832185	1.0871
RchiOBHmChr1g0326211	Putative dynamin central domain, dynamin, GTPase domain, GTPase effector domain, Dynamin superfamily	3.28023	7.15256	2.30819	3.01664
RchiOBHmChr1g0326231	hypothetical protein	30.5392	21.8719	14.3826	16.7874
RchiOBHmChr1g0326241	hypothetical protein	20.8222	10.1499	3.41698	1.68244
RchiOBHmChr1g0326421	Putative methyltransferase transcription factor C2H2 family	0.992341	1.36162	0.222961	2.01107
RchiOBHmChr1g0326461	Putative methyltransferase transcription factor C2H2 family	0.778503	1.2073	0.208905	2.23186
RchiOBHmChr1g0326481	Putative methyltransferase	1.35539	2.66077	0.945368	3.39057
RchiOBHmChr1g0326511	NA	18.7357	17.05	9.08985	10.524
RchiOBHmChr1g0326521	Putative protein kinase RLK-Pelle-DLSV family	0.766793	2.61498	2.16491	11.9031
RchiOBHmChr1g0326551	Putative protein kinase RLK-Pelle-DLSV family	3.91244	9.32952	10.8956	45.3172
RchiOBHmChr1g0326591	Putative protein kinase RLK-Pelle-DLSV family	1.57379	4.38856	3.42043	10.0356
RchiOBHmChr1g0326691	hypothetical protein	0.442654	0.665564	0.329376	0.693474
RchiOBHmChr1g0326741	Putative phosphoribosylaminoimidazolecarboxamide formyltransferase, IMP cyclohydrolase	7.61951	6.89788	2.27849	4.28153
RchiOBHmChr1g0327001	Putative dynamin central domain, dynamin, GTPase domain, GTPase effector domain, Dynamin superfamily	1.17465	0.851933	0.48172	0.12687
RchiOBHmChr1g0327051	Putative dynamin central domain, dynamin, GTPase domain, GTPase effector domain, Dynamin superfamily	9.06479	2.941	3.64767	0.261214
RchiOBHmChr1g0327111	Putative dynamin central domain, dynamin, GTPase domain, GTPase effector domain, Dynamin superfamily	4.16426	2.78771	1.56233	0.236108
RchiOBHmChr1g0327161	hypothetical protein	8.67291	8.46345	0.760328	1.15949
RchiOBHmChr1g0327171	Putative phenylalanine N-monooxygenase	1.77705	0.478063	0.0101903	0.0001
RchiOBHmChr1g0327231	Putative 7-deoxyloganetin glucosyltransferase	0.32646	0.23919	1.14018	0.168478
RchiOBHmChr1g0327241	Putative loganate O-methyltransferase	0.51617	7.68402	0.013876	0.0782121
RchiOBHmChr1g0327271	Putative pentatricopeptide	0.480072	0.633543	0.431695	1.12214
RchiOBHmChr1g0327321	Putative tetratricopeptide-like helical domain-containing protein	1.74841	2.37804	0.820582	2.0981
RchiOBHmChr1g0327331	hypothetical protein	48.5722	65.4605	38.0338	14.5416
RchiOBHmChr1g0327501	Putative tetratricopeptide-like helical domain-containing protein	0.557189	0.729033	0.281001	0.659538
RchiOBHmChr1g0327611	Putative TIR domain, P-loop containing nucleoside triphosphate hydrolase	4.36828	16.9397	2.50866	9.14041
RchiOBHmChr1g0327621	hypothetical protein	5.43109	4.83641	2.28955	2.21767
RchiOBHmChr1g0327631	hypothetical protein	1.68505	0.753467	1.55279	0.246056
RchiOBHmChr1g0327671	Putative 11-oxo-beta-amyrin 30-oxidase	22.9061	41.7831	47.3012	55.6055
RchiOBHmChr1g0327721	Putative 11-oxo-beta-amyrin 30-oxidase	0.873219	2.33876	1.77614	3.78601
RchiOBHmChr1g0327791	Putative chromatin regulator PHD family	8.75485	2.50937	2.80118	0.863302
RchiOBHmChr1g0327881	Putative carboxylesterase	0.241679	3.13431	0.027822	2.17705
RchiOBHmChr1g0327951	Putative EamA domain-containing protein	41.0365	27.918	0.232083	0.173118
RchiOBHmChr1g0327971	Putative microtubule-associated protein, MAP65/Ase1/PRC1	0.339766	0.280258	1.51838	0.685914
RchiOBHmChr1g0328041	Putative pectinacetylesterase/NOTUM	3.23853	8.9487	86.7611	83.4678
RchiOBHmChr1g0328051	NA	210.704	285.35	81.4132	212.951
RchiOBHmChr1g0328141	Putative bifunctional inhibitor/plant lipid transfer protein/seed storage helical	0.00759538	1.4359	0.0076854	0.969141
RchiOBHmChr1g0328321	hypothetical protein	0.812522	0.827163	0.23708	0.333843
RchiOBHmChr1g0328351	Putative glycerophosphodiester phosphodiesterase, protein kinase RLK-Pelle-LRK10L-2 family	0.247043	6.2707	1.76766	4.36199
RchiOBHmChr1g0328371	Putative glycerophosphodiester phosphodiesterase, protein kinase RLK-Pelle-LRK10L-2 family	0.297669	0.537989	1.33913	0.961608
RchiOBHmChr1g0328411	hypothetical protein	1.42538	1.68958	0.650597	0.763309
RchiOBHmChr1g0328461	hypothetical protein	0.0218485	0.0453141	5.70632	1.85773
RchiOBHmChr1g0328481	Putative glycerophosphodiester phosphodiesterase	0.329599	0.546142	0.72753	1.33026
RchiOBHmChr1g0328491	Putative TIR domain, P-loop containing nucleoside triphosphate hydrolase	1.3065	2.40785	1.57839	4.39279
RchiOBHmChr1g0328531	Putative dihydroxy-acid dehydratase	55.473	79.9362	24.9177	104.658
RchiOBHmChr1g0328741	Putative protein kinase RLK-Pelle-DLSV family	1.90839	5.68472	1.01912	2.31347
RchiOBHmChr1g0328801	Putative F-box domain-containing protein	3.00844	2.17917	0.542	0.62607
RchiOBHmChr1g0328831	hypothetical protein	1.64956	1.32059	0.474116	0.470438
RchiOBHmChr1g0328841	Putative 17-beta-estradiol 17-dehydrogenase	18.289	15.5428	6.80743	10.2392
RchiOBHmChr1g0328851	Putative pentatricopeptide	9.75645	7.1338	3.18491	5.11646
RchiOBHmChr1g0329041	Putative protein kinase RLK-Pelle-SD-2b family	4.84007	7.90231	2.28	5.78637
RchiOBHmChr1g0329211	Putative nucleosome assembly protein (NAP)	7.44089	7.52594	2.91255	6.721
RchiOBHmChr1g0329221	hypothetical protein	1.68513	1.43473	0.0001	0.0001
RchiOBHmChr1g0329311	Putative oxidoreductase	7.73458	20.471	53.1882	81.9669
RchiOBHmChr1g0329341	Putative tetratricopeptide-like helical domain, DYW domain-containing protein	2.2346	2.50429	1.3396	5.4662
RchiOBHmChr1g0329361	Putative nascent polypeptide-associated complex subunit alpha	294.935	385.252	259.578	548.953
RchiOBHmChr1g0329541	Putative glycerophosphodiester phosphodiesterase, protein kinase RLK-Pelle-LRK10L-2 family	0.0001	0.107042	0.117475	1.43152
RchiOBHmChr1g0329801	hypothetical protein	10.9775	13.3508	3.24973	24.549
RchiOBHmChr1g0329881	Putative carboxylesterase	8.86972	35.2674	53.1069	86.9721
RchiOBHmChr1g0330031	Putative MATH/TRAF domain-containing protein	4.7071	2.4097	1.34552	1.1455
RchiOBHmChr1g0330041	Putative ubiquitinyl hydrolase 1	2.29782	1.42711	0.422975	0.462064
RchiOBHmChr1g0330061	Putative tripeptidyl-peptidase II	102.29	91.0628	13.8308	6.39072
RchiOBHmChr1g0330101	Putative hydroxymethylbilane synthase	11.2481	7.56502	4.92864	4.07225
RchiOBHmChr1g0330121	Putative ubiquitinyl hydrolase 1	106.404	55.9757	198.27	48.2078
RchiOBHmChr1g0330131	hypothetical protein	32.5646	16.5522	49.3142	14.6189
RchiOBHmChr1g0330141	Putative ubiquitinyl hydrolase 1	6.63632	3.14197	10.2487	2.70128
RchiOBHmChr1g0330191	Putative ubiquitinyl hydrolase 1	44.459	16.637	40.1822	10.059
RchiOBHmChr1g0330201	Putative ubiquitinyl hydrolase 1	1.13721	1.05734	0.256738	0.787175
RchiOBHmChr1g0330251	Putative histone-lysine N-methyltransferase chromatin remodeling SET family	127.815	92.108	59.4593	75.8648
RchiOBHmChr1g0330291	Putative major facilitator superfamily	21.6279	39.0004	46.9646	93.7495
RchiOBHmChr1g0330401	hypothetical protein	1.33452	0.710615	0.389773	0.223354
RchiOBHmChr1g0330661	Putative Band 7 domain-containing protein	1.71532	2.28965	0.717596	1.45231
RchiOBHmChr1g0330881	NA	1.10983	1.03037	0.329326	0.472026
RchiOBHmChr1g0330931	NA	0.88071	0.773413	0.322404	0.404393
RchiOBHmChr1g0330991	Putative pectinesterase	318.122	136.457	256.762	154.189
RchiOBHmChr1g0331141	Putative transcription factor AP2-EREBP family	100.03	32.6549	0.666595	0.763466
RchiOBHmChr1g0331301	Putative DNA topoisomerase (ATP-hydrolyzing)	0.585881	0.704454	2.45868	1.23492
RchiOBHmChr1g0331311	Putative DNA topoisomerase (ATP-hydrolyzing)	0.788176	0.652481	10.2718	2.44883
RchiOBHmChr1g0331461	Putative protein kinase RLK-Pelle-LRR-VI-1 family	5.75632	0.882706	3.9642	0.376331
RchiOBHmChr1g0331471	Putative chlorophyll(ide) b reductase	7.84918	3.07018	4.57928	2.18195
RchiOBHmChr1g0331581	Putative HSP20-like chaperone	7.66935	8.31655	0.509057	0.541853
RchiOBHmChr1g0331601	Putative glycosidase	1.88463	1.40295	2.38034	5.18227
RchiOBHmChr1g0331611	hypothetical protein	108.243	33.3171	24.608	20.4577
RchiOBHmChr1g0331721	Putative phosphoric monoester hydrolase	61.7539	60.6025	29.6025	49.4962
RchiOBHmChr1g0331731	Putative NADH:ubiquinone reductase (H(+)-translocating)	90.9286	101.54	27.3185	35.503
RchiOBHmChr1g0331741	Putative amino acid/polyamine transporter I, cationic amino acid transporter	4.6622	4.11883	3.59687	1.22053
RchiOBHmChr1g0332041	Putative chaperone DnaJ	1453.4	1222.91	311.829	231.715
RchiOBHmChr1g0332051	Putative transcription factor C2H2 family	0.0848646	1.22284	0.191065	2.51255
RchiOBHmChr1g0332191	Putative phosphoric monoester hydrolase	4.96219	3.94544	1.92619	3.09387
RchiOBHmChr1g0332231	Putative mitochondrial glycoprotein	4.03506	8.1187	9.7622	17.7356
RchiOBHmChr1g0332291	Putative ribosome biogenesis factor NIP7	2.07653	2.45125	0.938663	2.19192
RchiOBHmChr1g0332361	Putative holo-[acyl-carrier-protein] synthase	40.8974	38.7205	16.1726	15.8595
RchiOBHmChr1g0332371	NA	0.639461	0.83021	0.0150683	0.0410784
RchiOBHmChr1g0332401	Putative germin, rmlC-like cupin domain-containing protein	14.0149	6.81122	5.28822	2.58164
RchiOBHmChr1g0332411	Putative PMR5 domain, PC-Esterase	6.80968	1.25164	0.470813	0.309108
RchiOBHmChr1g0332421	Putative diphosphomevalonate decarboxylase	23.7841	92.4322	54.2947	92.5
RchiOBHmChr1g0332481	Putative non-specific serine/threonine protein kinase	0.257969	1.25608	0.14648	0.257584
RchiOBHmChr1g0332591	Putative transcription factor C2H2 family	8.2378	12.3146	5.30435	10.71
RchiOBHmChr1g0332731	Putative RNA polymerase, Rpb8	0.297424	0.533153	0.48347	1.47946
RchiOBHmChr1g0332801	Putative nucleotide-binding alpha-beta plait domain-containing protein	12.2644	12.9921	4.21012	9.3703
RchiOBHmChr1g0332921	hypothetical protein	1.50482	7.90179	3.18333	8.2271
RchiOBHmChr1g0332931	Putative heavy metal-associated domain, HMA	280.481	142.195	104.326	200.147
RchiOBHmChr1g0333131	Putative aminoacyltransferase, E1 ubiquitin-activating enzyme	1.53626	0.836096	1.58963	5.87187
RchiOBHmChr1g0333181	Putative cytochrome P450	3104.54	407.112	133.161	65.1532
RchiOBHmChr1g0333241	hypothetical protein	10.4438	9.4725	4.91426	4.37667
RchiOBHmChr1g0333331	Putative glycerophosphodiester phosphodiesterase, protein kinase RLK-Pelle-LRK10L-2 family	0.614397	0.545279	0.497222	0.169405
RchiOBHmChr1g0333371	hypothetical protein	3.04014	3.30387	0.520421	0.726815
RchiOBHmChr1g0333431	Putative glycerophosphodiester phosphodiesterase, protein kinase RLK-Pelle-LRK10L-2 family	0.963265	9.03585	1.65416	8.58252
RchiOBHmChr1g0333441	Putative glycerophosphodiester phosphodiesterase, protein kinase RLK-Pelle-LRK10L-2 family	0.431673	2.74171	0.707906	3.51627
RchiOBHmChr1g0333471	Putative glycerophosphodiester phosphodiesterase, protein kinase RLK-Pelle-LRK10L-2 family	1.12759	2.58186	0.709199	1.23225
RchiOBHmChr1g0333481	Putative glycerophosphodiester phosphodiesterase, protein kinase RLK-Pelle-LRK10L-2 family	9.26495	16.5238	3.19104	5.40675
RchiOBHmChr1g0333541	Putative glycerophosphodiester phosphodiesterase, protein kinase RLK-Pelle-LRK10L-2 family	0.280591	1.69073	0.665822	2.27607
RchiOBHmChr1g0333571	Putative glycerophosphodiester phosphodiesterase, protein kinase RLK-Pelle-LRK10L-2 family	1.74371	4.11167	3.06522	4.76169
RchiOBHmChr1g0333761	hypothetical protein	5.347	5.99001	0.95878	1.30964
RchiOBHmChr1g0333811	Putative geranylgeranyl diphosphate reductase	7.93449	9.32914	3.77414	6.08649
RchiOBHmChr1g0333831	Putative ribosomal protein/NADH dehydrogenase	13.3814	14.2979	6.74176	14.2731
RchiOBHmChr1g0333901	Putative S-adenosyl-L-methionine-dependent methyltransferase	11.3883	9.10868	5.19941	6.1624
RchiOBHmChr1g0333931	hypothetical protein	3.52846	2.85729	1.35789	1.78975
RchiOBHmChr1g0334091	hypothetical protein	5.13747	5.55632	1.86773	3.40314
RchiOBHmChr1g0334101	Putative TIR domain, winged helix-turn-helix DNA-binding domain-containing protein	4.24614	4.31175	4.08109	14.6863
RchiOBHmChr1g0334111	Putative transcription factor interactor and regulator CCHC(Zn) family	5.02912	6.47525	0.11628	0.523817
RchiOBHmChr1g0334131	Putative OTU domain-containing protein	55.8683	27.0725	72.0512	28.5432
RchiOBHmChr1g0334161	Putative glucomannan 4-beta-mannosyltransferase	1.09966	0.105566	0.0309946	0.00482806
RchiOBHmChr1g0334171	Putative pyrroline-5-carboxylate reductase	15.6839	13.8956	11.4495	23.8895
RchiOBHmChr1g0334181	Putative RNA helicase	100.477	103.077	18.3052	47.2225
RchiOBHmChr1g0334201	Putative dephospho-CoA kinase	1.82272	2.09722	0.834715	1.19673
RchiOBHmChr1g0334231	Putative 5-3 exonuclease, 5'-3' exoribonuclease	18.2438	14.1384	8.96589	9.63579
RchiOBHmChr1g0334311	Putative amino acid transporter, transmembrane domain-containing protein	1.04042	3.3193	1.60913	1.5409
RchiOBHmChr1g0334361	Putative amino acid transporter, transmembrane domain-containing protein	1.17812	2.8017	1.29402	1.58134
RchiOBHmChr1g0334381	Putative amino acid transporter, transmembrane domain-containing protein	1.1482	58.4887	0.449954	15.7791
RchiOBHmChr1g0334431	Putative amino acid transporter, transmembrane domain-containing protein	0.269062	0.0001	5.29357	0.237787
RchiOBHmChr1g0334481	Putative chaperonin ATPase	328.38	327.238	99.4778	256.331
RchiOBHmChr1g0334521	Putative pyruvate dehydrogenase (acetyl-transferring)	12.8023	7.71344	5.55057	4.62642
RchiOBHmChr1g0334541	Putative ribosomal protein L6	102.247	95.4013	49.9338	103.899
RchiOBHmChr1g0334651	Putative ribosomal protein L6	70.5104	67.4001	32.5586	57.7621
RchiOBHmChr1g0334661	Putative protein kinase RLK-Pelle-URK-2 family	0.258182	0.270049	0.856709	5.216
RchiOBHmChr1g0334671	hypothetical protein	4.52495	0.438483	17.1167	4.32086
RchiOBHmChr1g0334681	Putative isoflavone-7-O-beta-glucoside 6''-O-malonyltransferase	44.273	5.06975	143.159	38.3682
RchiOBHmChr1g0334711	Putative non-specific serine/threonine protein kinase	44.9406	67.8456	11.3858	27.7263
RchiOBHmChr1g0334721	Putative trans-aconitate 3-methyltransferase	10.7199	598.831	3.66101	48.4114
RchiOBHmChr1g0334751	Putative transcription factor GRAS family	0.432149	0.125794	0.073146	0.0658957
RchiOBHmChr1g0334931	hypothetical protein	8.88661	9.16465	4.23866	4.55573
RchiOBHmChr1g0335051	Putative exocyst complex component EXOC3/Sec6	2.43986	1.94117	1.09043	1.05634
RchiOBHmChr1g0335061	Putative exocyst complex component EXOC3/Sec6	6.18295	5.11289	2.7396	3.19584
RchiOBHmChr1g0335181	NA	7.25214	6.53285	2.67322	1.8954
RchiOBHmChr1g0336041	Putative protein kinase RLK-Pelle-LRR-XII-1 family	1.12979	1.583	3.06689	1.27586
RchiOBHmChr1g0336111	hypothetical protein	18.4685	15.479	8.60071	11.1786
RchiOBHmChr1g0336121	NA	67.1182	74.6615	30.269	77.5064
RchiOBHmChr1g0336221	Putative protein kinase RLK-Pelle-LRR-XII-1 family	0.0223106	0.0001	1.25146	0.215498
RchiOBHmChr1g0336261	hypothetical protein	2.60927	3.45192	0.85114	0.978188
RchiOBHmChr1g0336391	NA	0.940501	1.04134	2.04459	0.70333
RchiOBHmChr1g0336411	hypothetical protein	54.7781	85.6874	425.013	292.248
RchiOBHmChr1g0336431	hypothetical protein	0.772853	0.861726	0.215196	0.438358
RchiOBHmChr1g0336461	hypothetical protein	0.46279	0.479971	0.14546	0.267204
RchiOBHmChr1g0336511	hypothetical protein	13.7368	15.4538	1.54843	7.72934
RchiOBHmChr1g0336591	Putative immunoglobulin E-set, protein-tyrosine phosphatase, phosphoglucan phosphatase DSP4	54.3026	13.2584	15.9288	13.7359
RchiOBHmChr1g0336621	hypothetical protein	0.113088	0.247224	1.32391	0.801128
RchiOBHmChr1g0336671	Putative tetratricopeptide-like helical domain, DYW domain-containing protein	1.17536	1.2178	0.26083	1.08677
RchiOBHmChr1g0336741	Putative transcription factor WD40-like family	30.9917	38.6586	19.0177	58.7904
RchiOBHmChr1g0336831	Putative TIR domain, P-loop containing nucleoside triphosphate hydrolase	20.1163	20.4386	9.47045	12.6906
RchiOBHmChr1g0336871	hypothetical protein	37.3463	34.2449	12.2655	21.8714
RchiOBHmChr1g0336921	Putative phytol kinase	13.412	8.95204	0.0740123	0.302811
RchiOBHmChr1g0336981	Putative hexosyltransferase	10.6912	11.9691	10.7495	23.4047
RchiOBHmChr1g0337001	Putative tetratricopeptide-like helical domain-containing protein	1.22414	1.39196	0.682598	3.07792
RchiOBHmChr1g0337011	Putative transcription factor bHLH family	3.16935	2.4062	9.11848	14.7796
RchiOBHmChr1g0337021	hypothetical protein	16.6841	15.9788	6.65269	8.44833
RchiOBHmChr1g0337111	Putative L-aminoadipate-semialdehyde dehydrogenase transcription factor WD40-like family	16.8139	14.1065	4.77513	9.03766
RchiOBHmChr1g0337121	Putative phospholipase C	0.0738754	1.75657	0.0337048	7.42404
RchiOBHmChr1g0337141	Putative L-aminoadipate-semialdehyde dehydrogenase transcription factor WD40-like family	6.23481	5.56117	1.90901	3.53433
RchiOBHmChr1g0337191	Putative transcription factor C2H2 family	45.3296	13.8742	284.22	82.2988
RchiOBHmChr1g0337221	Putative acyl-CoA desaturase	103.681	13.1769	14.8991	8.78178
RchiOBHmChr1g0337341	Putative mechanosensitive ion channel MscS, LSM domain-containing protein	11.424	3.49117	0.365663	0.0001
RchiOBHmChr1g0337381	hypothetical protein	0.415695	0.20029	0.230922	0.212833
RchiOBHmChr1g0337691	Putative protein kinase RLK-Pelle-DLSV family	0.606971	0.402225	0.120584	0.0796862
RchiOBHmChr1g0337701	NA	4.23759	1.66659	9.37797	3.78308
RchiOBHmChr1g0337761	Putative powdery mildew resistance protein, RPW8	3.42429	1.96238	0.723489	0.234569
RchiOBHmChr1g0337831	hypothetical protein	23.1072	11.5857	4.70581	2.06844
RchiOBHmChr1g0338881	Putative transcription factor MYB/SANT family	3.62522	10.3614	8.16432	5.82694
RchiOBHmChr1g0339081	hypothetical protein	3.99166	3.68548	1.94518	1.80162
RchiOBHmChr1g0339301	Putative ribosomal protein S25	4.47345	6.39072	2.89983	7.82923
RchiOBHmChr1g0339351	hypothetical protein	10.6263	5.11823	0.314056	0.18074
RchiOBHmChr1g0339431	Putative cytochrome P450, EF-Hand 1, calcium-binding protein	20.4823	30.109	10.9134	33.1921
RchiOBHmChr1g0339481	hypothetical protein	3.27168	2.36341	1.1278	1.78416
RchiOBHmChr1g0339591	Putative DNA-directed RNA polymerase	11.1875	17.5357	2.58985	23.9762
RchiOBHmChr1g0339611	Putative glutathione transferase	20.9046	76.8461	30.4367	67.4209
RchiOBHmChr1g0339631	Putative glutathione transferase	11.8223	41.8374	13.9904	32.3498
RchiOBHmChr1g0339651	Putative glutathione transferase	1.86355	5.33018	2.95484	6.28748
RchiOBHmChr1g0339671	Putative glutathione transferase	0.510894	2.98007	1.00084	3.37792
RchiOBHmChr1g0339761	Putative glutathione transferase	0.336314	1.43762	0.815896	2.15741
RchiOBHmChr1g0339781	Putative glutathione transferase	2.51502	6.86813	2.99471	7.34065
RchiOBHmChr1g0339861	hypothetical protein	0.0582734	2.66908	0.788619	3.13718
RchiOBHmChr1g0339881	Putative glycine rich protein	0.202508	1.20832	0.280512	1.3582
RchiOBHmChr1g0339941	Putative flavonol 3-O-glucosyltransferase	0.577117	5.37441	3.2244	9.87621
RchiOBHmChr1g0339981	Putative flavonol 3-O-glucosyltransferase	2.91088	14.4492	41.8209	37.9823
RchiOBHmChr1g0340031	Putative peptidylprolyl isomerase	1.72885	1.94896	0.635084	1.22035
RchiOBHmChr1g0340051	Putative flavonol 3-O-glucosyltransferase	0.365949	2.74572	7.02765	8.35122
RchiOBHmChr1g0340061	UDP-glucose flavonoid 3-O-glucosyltransferase 6	0.364913	1.55888	1.86038	22.2774
RchiOBHmChr1g0340111	Putative xenobiotic-transporting ATPase	2.98081	50.3801	3.33486	21.2063
RchiOBHmChr1g0340121	hypothetical protein	5.93173	5.93675	1.42916	1.99562
RchiOBHmChr1g0340131	Putative RZZ complex, subunit Zw10 protein	3.51418	5.00575	0.849449	1.52275
RchiOBHmChr1g0340141	Putative RZZ complex, subunit Zw10 protein	2.8375	3.73813	0.624389	1.12236
RchiOBHmChr1g0340151	Putative xenobiotic-transporting ATPase	48.6429	94.5326	25.6509	153.138
RchiOBHmChr1g0340191	Putative germin, rmlC-like cupin domain-containing protein	3.92666	2.76427	8.71453	3.14286
RchiOBHmChr1g0340231	hypothetical protein	0.81302	0.798059	0.153457	0.247478
RchiOBHmChr1g0340261	Putative transcription factor WD40-like family	224.028	223.501	108.328	146.581
RchiOBHmChr1g0340421	hypothetical protein	0.683655	0.433146	0.106833	0.0724352
RchiOBHmChr1g0340451	hypothetical protein	2.43827	2.26237	0.576413	0.545887
RchiOBHmChr1g0340471	hypothetical protein	3.17656	3.40055	0.650732	0.653704
RchiOBHmChr1g0340521	Putative leucine-rich repeat-containing, plant-type, leucine-rich repeat domain, L	0.0714923	0.0736929	0.0558417	0.642389
RchiOBHmChr1g0340531	Putative tetratricopeptide-like helical domain-containing protein	8.75193	8.07921	3.88484	5.81656
RchiOBHmChr1g0340771	Putative P-loop containing nucleoside triphosphate hydrolase, leucine-rich repeat domain, L	0.602787	0.30034	0.211589	0.136636
RchiOBHmChr1g0340821	hypothetical protein	1.34742	0.76655	0.24843	0.13886
RchiOBHmChr1g0340831	Putative winged helix-turn-helix DNA-binding domain, toll-like receptor	1.51397	3.37669	1.08228	1.31952
RchiOBHmChr1g0340871	Putative 7-deoxyloganetin glucosyltransferase	3.29584	0.682094	7.57885	0.106026
RchiOBHmChr1g0340941	Putative potassium channel, voltage-dependent, ERG	32.5465	35.4194	14.644	13.6402
RchiOBHmChr1g0341001	Putative ankyrin repeat-containing domain, PGG domain-containing protein	0.911197	1.62597	0.0859456	0.0135702
RchiOBHmChr1g0341021	Putative PGG domain-containing protein	2.37645	2.11895	0.423628	0.0473607
RchiOBHmChr1g0341141	hypothetical protein	14.4782	15.2498	5.84178	7.3955
RchiOBHmChr1g0341241	hypothetical protein	137.44	200.641	323.517	261.652
RchiOBHmChr1g0341301	Putative 3-hydroxyisobutyryl-CoA hydrolase	30.7019	31.3277	66.1823	75.9139
RchiOBHmChr1g0341331	Putative GTP-binding protein, orthogonal bundle	3.17938	3.55169	2.04873	4.82732
RchiOBHmChr1g0341341	Putative ent-kaurenoic acid oxidase	9.62692	8.1414	2.56645	3.65191
RchiOBHmChr1g0341361	hypothetical protein	1.89321	1.85009	0.784052	0.924516
RchiOBHmChr1g0341371	Putative cytochrome P450	0.892244	0.262384	0.784486	0.372491
RchiOBHmChr1g0341401	hypothetical protein	29.6607	61.275	26.8771	35.6564
RchiOBHmChr1g0341501	Putative proton-dependent oligopeptide transporter family, major facilitator superfamily	0.0132049	0.968582	0.0001	0.468124
RchiOBHmChr1g0341731	hypothetical protein	4.82327	3.94418	2.04208	1.69235
RchiOBHmChr1g0341741	Putative tubulin binding cofactor A	7.64008	4.90629	2.54628	2.60014
RchiOBHmChr1g0341971	NA	1.14737	2.2288	6.10787	6.32316
RchiOBHmChr1g0342361	Putative major facilitator superfamily domain-containing protein	1.67097	0.362948	1.62635	0.518981
RchiOBHmChr1g0342401	Putative transcription factor B3-Domain family	4.29908	3.12619	2.01716	2.12872
RchiOBHmChr1g0342441	Putative transcription factor TCP family	0.0001	0.0001	0.102807	1.68817
RchiOBHmChr1g0342531	Putative tubulin binding cofactor A	1.45515	0.901569	0.121056	0.334797
RchiOBHmChr1g0342581	Putative tubulin-specific chaperone D, tubulin-folding cofactor D	27.9999	16.2944	13.3781	18.0206
RchiOBHmChr1g0342631	Putative deacetoxyvindoline 4-hydroxylase	271.068	235.802	60.0645	25.2113
RchiOBHmChr1g0342641	Putative triose phosphate/phosphoenolpyruvate translocator, sugar phosphate transporter	6.69805	2.84902	7.43027	2.39704
RchiOBHmChr1g0342721	Putative ankyrin repeat-containing domain, PGG domain-containing protein	0.418736	2.2055	3.4317	2.7442
RchiOBHmChr1g0342741	Putative pentatricopeptide	1.00365	0.719555	0.394075	0.715407
RchiOBHmChr1g0342751	Putative plant AUGMIN subunit 7 protein	1.15903	0.836898	0.395056	0.651813
RchiOBHmChr1g0342871	Putative phosphate-transporting ATPase	0.749805	1.06006	0.0969283	0.360935
RchiOBHmChr1g0343201	hypothetical protein	2.37128	1.99726	0.910798	0.787981
RchiOBHmChr1g0343251	Putative sister chromatid cohesion protein Dcc1	0.237055	0.671039	1.68702	6.97618
RchiOBHmChr1g0343261	Putative aldehyde oxygenase (deformylating)	96.8919	6.50488	202.859	60.8619
RchiOBHmChr1g0343371	Putative aldehyde oxygenase (deformylating)	4.64432	0.463904	10.6994	3.65567
RchiOBHmChr1g0343431	Putative aldehyde oxygenase (deformylating)	4.44918	1.2617	4.2277	4.04195
RchiOBHmChr1g0343481	Putative acyl-CoA desaturase	0.51308	0.0547568	1.21066	0.116544
RchiOBHmChr1g0343491	Putative acyl-CoA desaturase	73.926	3.40751	92.6516	17.8279
RchiOBHmChr1g0343521	Putative aldehyde oxygenase (deformylating)	10.1117	0.104444	11.7512	3.01404
RchiOBHmChr1g0343531	Putative acyl-CoA desaturase	6.79337	0.0001	58.4605	8.17963
RchiOBHmChr1g0343551	Putative acyl-CoA desaturase	0.120215	0.0001	4.1372	0.253915
RchiOBHmChr1g0343581	Putative ribosomal protein L18	3.09932	1.94296	1.45402	1.60856
RchiOBHmChr1g0343601	Putative phosphotransferase with a phosphate group as acceptor	22.7798	21.8039	144.844	206.169
RchiOBHmChr1g0343651	Putative plant organelle RNA recognition domain-containing protein	5.0888	5.03086	1.27485	2.31255
RchiOBHmChr1g0343681	Putative dynamin central domain, dynamin, GTPase domain, GTPase effector domain, Dynamin superfamily	24.8814	40.8472	55.8449	57.643
RchiOBHmChr1g0343691	Putative aldehyde oxygenase (deformylating)	991.65	1.98715	1937.1	811.307
RchiOBHmChr1g0343711	Putative acyl-CoA desaturase	0.0703653	0.0001	3.51658	0.0331587
RchiOBHmChr1g0343721	Putative acyl-CoA desaturase	26.3456	0.0221616	240.538	43.4466
RchiOBHmChr1g0343731	Putative acyl-CoA desaturase	2.77941	0.0001	20.6334	3.99945
RchiOBHmChr1g0343771	Putative dynamin central domain, Dynamin superfamily	8.10573	12.8439	18.1975	18.5325
RchiOBHmChr1g0343791	Putative aldehyde oxygenase (deformylating)	173.592	0.505271	269.994	61.5691
RchiOBHmChr1g0343971	Putative purine permease, plant	6.39913	13.4417	13.1102	23.1758
RchiOBHmChr1g0344001	Putative pectinesterase inhibitor domain-containing protein	1.73484	0.0711865	1.19336	0.117597
RchiOBHmChr1g0344031	Putative pectinesterase inhibitor domain-containing protein	5.89712	0.0215294	9.34322	0.19384
RchiOBHmChr1g0344051	Putative pectinesterase inhibitor domain-containing protein	141.688	69.479	220.46	74.7948
RchiOBHmChr1g0344071	hypothetical protein	65.7037	34.3704	10.1749	14.2766
RchiOBHmChr1g0344091	Putative P-loop containing nucleoside triphosphate hydrolase, leucine-rich repeat domain, L	0.236991	0.595492	1.77887	1.00997
RchiOBHmChr1g0344161	Putative P-loop containing nucleoside triphosphate hydrolase, leucine-rich repeat domain, L	1.66807	3.73304	9.61015	6.92689
RchiOBHmChr1g0344261	Putative CAP domain-containing protein	1.62242	0.455053	0.094302	0.0001
RchiOBHmChr1g0344271	Putative transcription factor C2H2 family	0.665331	2.4104	1.82503	2.9121
RchiOBHmChr1g0344331	Putative Caspase-like domain-containing protein	0.099812	4.24694	0.0001	4.09236
RchiOBHmChr1g0344401	Putative SWEET sugar transporter	3.72221	14.0243	0.69904	4.9203
RchiOBHmChr1g0344431	Putative leucine-rich repeat-containing, plant-type, leucine-rich repeat domain, L	0.746493	1.03563	0.721459	6.95938
RchiOBHmChr1g0344461	Putative transcription factor Znf-LSD family	125.088	136.967	363.514	269.855
RchiOBHmChr1g0344481	hypothetical protein	11.7766	15.2438	1.4068	1.36273
RchiOBHmChr1g0344511	hypothetical protein	0.456399	1.5841	0.250415	0.359765
RchiOBHmChr1g0344521	Putative Heat shock protein 70 family	2.1337	12.7797	38.9075	11.48
RchiOBHmChr1g0344651	hypothetical protein	2.52105	3.60101	4.42959	11.0381
RchiOBHmChr1g0344701	Putative cytokinin 7-beta-glucosyltransferase	7.80717	11.3309	2.50547	5.98685
RchiOBHmChr1g0344751	Putative Caspase-like domain-containing protein	1.81926	3.50318	1.72307	4.80627
RchiOBHmChr1g0344881	Putative Caspase-like domain-containing protein	0.242261	0.583657	0.311737	0.818866
RchiOBHmChr1g0344911	Putative Caspase-like domain-containing protein	2.30167	1.22036	4.94599	3.3607
RchiOBHmChr1g0345051	Putative cytochrome P450	11.8644	5.85075	15.2469	7.87315
RchiOBHmChr1g0345061	Putative unspecific monooxygenase	3.45903	0.684669	4.65041	1.90384
RchiOBHmChr1g0345191	Putative small GTPase superfamily, P-loop containing nucleoside triphosphate hydrolase	23.5089	1.31655	8.84424	1.36587
RchiOBHmChr1g0345331	Putative cyclin	42.8197	131.899	4.29402	11.7479
RchiOBHmChr1g0345941	Putative P-loop containing nucleoside triphosphate hydrolase, leucine-rich repeat domain, L	1.10315	5.36378	1.38425	1.45052
RchiOBHmChr1g0345971	Putative PGG domain-containing protein	0.0521238	3.73624	2.1134	17.3789
RchiOBHmChr1g0345981	Putative cyclin	4.98097	0.0001	24.1922	0.163139
RchiOBHmChr1g0346001	Putative tetratricopeptide-like helical domain-containing protein	8.72326	7.41804	1.89564	2.93475
RchiOBHmChr1g0346011	Putative prenylated rab acceptor PRA1	0.0001	0.790116	0.0720681	0.719907
RchiOBHmChr1g0346061	Putative dolichyl-P-Man:Man(7)GlcNAc(2)-PP-dolichol alpha-1,6-mannosyltransferase	7.50837	6.91217	3.28746	5.13211
RchiOBHmChr1g0346071	Putative tetratricopeptide-like helical domain-containing protein	1.03011	1.06281	0.206209	0.901702
RchiOBHmChr1g0346081	Putative Plus-3 domain-containing protein	1.26259	0.731545	3.71532	1.4332
RchiOBHmChr1g0346231	Putative TIR domain-containing protein	1.6482	2.36953	3.38492	2.63435
RchiOBHmChr1g0346361	Putative leucine-rich repeat-containing, plant-type, leucine-rich repeat domain, L	0.143719	0.891206	3.36971	2.07281
RchiOBHmChr1g0346411	hypothetical protein	3.00129	2.01914	1.36524	0.308082
RchiOBHmChr1g0346421	Putative transcription factor AP2-EREBP family	40.8239	15.5712	7.0956	3.17898
RchiOBHmChr1g0346441	Putative transcription factor & chromatin remodeling &Metalloenzymes JmjC family	28.6191	28.664	9.76474	16.7755
RchiOBHmChr1g0346511	Putative chaperone DnaJ	341.274	351.679	104.414	154.97
RchiOBHmChr1g0346561	Putative histidine phosphatase superfamily	1.61966	1.89808	33.407	53.0552
RchiOBHmChr1g0346581	hypothetical protein	57.9369	36.053	14.4059	14.022
RchiOBHmChr1g0346601	hypothetical protein	0.554182	0.398513	0.115154	0.183786
RchiOBHmChr1g0346711	NA	23.8155	25.9772	10.833	16.7678
RchiOBHmChr1g0346761	Putative transcription regulator mTERF family	5.74039	4.03046	1.6158	2.3918
RchiOBHmChr1g0346971	Putative apoptosis-antagonizing transcription factor, AATF leucine zipper-containing	25.4841	34.8232	20.2585	53.3304
RchiOBHmChr1g0346981	Putative transcription factor HD-ZIP family	0.979991	1.28486	0.14234	0.106903
RchiOBHmChr1g0347131	Putative F-box domain-containing protein	2.57476	2.88041	1.07916	1.6764
RchiOBHmChr1g0347201	hypothetical protein	1.48683	1.61018	0.656069	0.763789
RchiOBHmChr1g0347221	Putative transcription regulator, NtcA	7.5804	4.5766	3.07342	2.91032
RchiOBHmChr1g0347341	Putative F-box domain-containing protein	3.10859	2.58041	0.764562	1.32394
RchiOBHmChr1g0347351	Putative heavy metal-associated domain, HMA	3.97017	16.2578	0.719272	1.99239
RchiOBHmChr1g0347361	Putative F-box domain-containing protein	0.589117	0.702988	0.224662	0.352428
RchiOBHmChr1g0347371	NA	16.8781	17.6932	7.24681	10.9281
RchiOBHmChr1g0347401	Putative peptidylprolyl isomerase	8.58945	3.74199	0.787791	1.19969
RchiOBHmChr1g0347501	hypothetical protein	9.5153	10.1089	0.421886	0.863364
RchiOBHmChr1g0347531	hypothetical protein	1.56165	1.30086	0.0191422	0.107793
RchiOBHmChr1g0347541	Putative tetratricopeptide-like helical domain-containing protein	0.135198	0.174003	0.025734	0.232872
RchiOBHmChr1g0347581	Putative proton-exporting ATPase	2.67675	2.12492	0.419237	0.197491
RchiOBHmChr1g0347621	Putative transcription factor AP2-EREBP family	2.29118	0.673455	0.374932	0.0686932
RchiOBHmChr1g0347641	Putative transcription factor AP2-EREBP family	0.890799	0.949951	0.0921496	0.009246
RchiOBHmChr1g0347901	Putative protein kinase AGC-RSK-2 family	78.5315	72.8642	31.0648	46.1086
RchiOBHmChr1g0348051	Putative Blue (type 1) copper binding protein	0.0899866	1.48161	0.717419	0.370007
RchiOBHmChr1g0348101	Putative nucleoside-diphosphate kinase	134.957	156.353	72.5958	269.224
RchiOBHmChr1g0348141	Putative oxidoreductase	0.0001	1.25082	19.6782	1.2028
RchiOBHmChr1g0348271	Putative Post-SET domain-containing protein	2.16479	7.75289	3.86444	15.7685
RchiOBHmChr1g0348291	Putative protein-synthesizing GTPase	67.7753	96.1924	23.9521	82.2559
RchiOBHmChr1g0348331	hypothetical protein	18.1587	15.3342	16.8862	7.52417
RchiOBHmChr1g0348381	hypothetical protein	2.89076	12.7739	12.0601	39.4877
RchiOBHmChr1g0348401	Putative leucine-rich repeat domain, L domain-containing protein	0.934367	4.76454	3.39696	10.8356
RchiOBHmChr1g0348411	hypothetical protein	1.72213	7.70074	6.9093	20.059
RchiOBHmChr1g0348421	Putative winged helix-turn-helix DNA-binding domain, toll-like receptor	10.0594	10.1073	4.82444	5.35869
RchiOBHmChr1g0348581	Putative transcription factor SBP family	153.713	223.663	13.4936	30.4467
RchiOBHmChr1g0348611	Putative transcription factor SBP family	2.16055	1.73519	0.344758	0.164517
RchiOBHmChr1g0348651	Putative chromatin regulator PHD family	67.9181	43.774	42.8754	16.6826
RchiOBHmChr1g0348681	Putative transcription factor C2C2-GATA family	254.493	223.47	0.185909	0.109315
RchiOBHmChr1g0348721	Putative remorin	58.8038	75.1985	23.3233	15.6445
RchiOBHmChr1g0348781	Putative transcription factor bHLH family	6.34368	32.9264	1.651	1.39706
RchiOBHmChr1g0348831	Putative cyclin	3.37007	3.80351	1.49161	3.27112
RchiOBHmChr1g0348921	Putative transcription factor C2H2 family	10.7341	10.6941	5.8459	17.6054
RchiOBHmChr1g0348951	Putative leucine-rich repeat-containing, plant-type, leucine-rich repeat domain, L	0.101847	0.365846	13.7301	15.7441
RchiOBHmChr1g0349141	Putative transcription factor GRAS family	24.0347	29.6247	18.1819	41.0671
RchiOBHmChr1g0349151	Putative autophagy protein Atg8 ubiquitin	54.5068	59.8698	115.818	89.5348
RchiOBHmChr1g0349191	Putative TIR domain-containing protein	5.66317	5.35418	2.60198	3.10433
RchiOBHmChr1g0349271	Putative bifunctional inhibitor/plant lipid transfer protein/seed storage helical	4.79502	2.42616	70.1751	25.7471
RchiOBHmChr1g0349291	hypothetical protein	0.0948635	4.44258	2.80398	4.16752
RchiOBHmChr1g0349311	Putative vesicle-associated membrane-protein-associated protein	16.5855	6.72058	3.48929	3.61911
RchiOBHmChr1g0349351	Putative transcription repressor PLATZ family	0.309513	0.892718	0.130165	2.49665
RchiOBHmChr1g0349391	Putative transcription factor C2C2-YABBY family	31.4315	24.3306	13.9731	7.65337
RchiOBHmChr1g0349401	hypothetical protein	0.353144	0.111048	0.0776728	0.0738497
RchiOBHmChr1g0349431	Putative small auxin-up RNA	10.3444	23.055	14.5553	23.858
RchiOBHmChr1g0349501	Putative oxidoreductase	155.677	135.956	57.5893	63.7148
RchiOBHmChr1g0349651	Putative methionyl aminopeptidase	9.5399	11.4119	8.7151	17.8127
RchiOBHmChr1g0349661	Putative P-loop containing nucleoside triphosphate hydrolase, leucine-rich repeat domain, L	0.10827	0.635059	0.18399	1.09439
RchiOBHmChr1g0349751	Putative arginase	37.5733	65.3568	10.0742	22.7437
RchiOBHmChr1g0349941	Putative ATP diphosphatase	2.16435	2.03526	0.656041	0.976794
RchiOBHmChr1g0349971	Putative 3-phosphoshikimate 1-carboxyvinyltransferase	26.193	21.774	146.467	70.0887
RchiOBHmChr1g0349981	Putative UDP-glucuronate 4-epimerase	3.32522	1.98338	6.26568	2.84202
RchiOBHmChr1g0350001	Putative transcription factor WRKY family	7.04593	6.73468	3.07781	3.29724
RchiOBHmChr1g0350031	Putative ribosomal protein S15	119.602	139.89	76.3868	237.354
RchiOBHmChr1g0350041	Putative protein kinase RLK-Pelle-LRR-IV family	7.1224	1.44582	0.521149	0.0586408
RchiOBHmChr1g0350081	NA	0.191244	0.0735006	0.0749869	0.0658709
RchiOBHmChr1g0350181	Putative ribosomal protein L22e	22.9688	29.5729	9.47349	30.1865
RchiOBHmChr1g0350241	Putative myeloid leukemia factor	5.37586	3.77513	13.5647	8.59339
RchiOBHmChr1g0350291	hypothetical protein	2.74449	1.95562	0.674138	0.827303
RchiOBHmChr1g0350321	Putative vestitone reductase	2.92485	6.37916	3.704	2.8233
RchiOBHmChr1g0350331	NA	2.05664	1.2665	0.419278	0.468884
RchiOBHmChr1g0350371	Putative vestitone reductase	14.9267	7.05694	3.13384	2.17946
RchiOBHmChr1g0350501	Putative P-loop containing nucleoside triphosphate hydrolase, leucine-rich repeat domain, L	7.14308	8.64062	3.57067	5.46336
RchiOBHmChr1g0350551	Putative glutathione transferase	2.57915	13.4987	2.0982	12.0836
RchiOBHmChr1g0350561	Putative peptidylprolyl isomerase	4.51931	8.65818	4.63321	19.4207
RchiOBHmChr1g0350591	hypothetical protein	1.60284	8.96586	0.793931	0.651759
RchiOBHmChr1g0350671	hypothetical protein	1.86519	1.57046	0.738193	1.24677
RchiOBHmChr1g0350711	Putative transcription factor AS2-LOB family	14.8124	2.24006	0.128009	0.231128
RchiOBHmChr1g0350721	Putative tetratricopeptide-like helical domain-containing protein	11.6216	10.3126	1.90853	5.47422
RchiOBHmChr1g0350741	Putative EF-hand domain pair protein	1.24987	3.66024	0.117431	0.441385
RchiOBHmChr1g0350751	Putative AT-hook motif nuclear-localised protein	0.0001	0.0001	0.0963222	0.987987
RchiOBHmChr1g0350811	Putative 4-hydroxy-tetrahydrodipicolinate synthase	40.5097	44.877	12.9034	38.8168
RchiOBHmChr1g0350821	hypothetical protein	2.58798	6.31528	1.59456	0.896669
RchiOBHmChr1g0350831	Putative transcription factor interactor and regulator FHA-SMAD family	21.9042	21.4933	9.77305	8.59037
RchiOBHmChr1g0350841	Putative peptidylprolyl isomerase	19.5768	17.6712	8.92707	14.064
RchiOBHmChr1g0350871	Putative fasciclin-like arabinogalactan protein	89.4372	15.7663	75.0205	10.3043
RchiOBHmChr1g0350881	Putative transcription factor interactor and regulator C3H-WRC/GRF family	12.1072	10.7306	1.20357	0.822163
RchiOBHmChr1g0351001	Putative abieta-7,13-dien-18-ol hydroxylase	12.3575	8.10532	6.50658	29.4397
RchiOBHmChr1g0351081	Putative abieta-7,13-dien-18-ol hydroxylase	20.048	12.7918	40.187	17.2977
RchiOBHmChr1g0351091	Putative abieta-7,13-dien-18-ol hydroxylase	0.0107125	0.0422684	0.0532682	0.419132
RchiOBHmChr1g0351131	hypothetical protein	62.819	77.9227	27.1147	56.6281
RchiOBHmChr1g0351261	Putative cupredoxin	3.3043	0.865023	4.34925	1.19867
RchiOBHmChr1g0351281	Putative cupredoxin	195.093	129.905	48.2454	59.7612
RchiOBHmChr1g0351331	Putative protein kinase RLK-Pelle-RLCK-XI family	65.3318	54.6961	31.2733	34.3971
RchiOBHmChr1g0351371	Putative carboxylesterase	62.9347	53.9535	184.501	164.129
RchiOBHmChr1g0351401	Putative carboxylesterase	2.75823	1.46022	1.41194	0.666736
RchiOBHmChr1g0351471	Putative oxidoreductase	1.21573	0.437872	1.11012	0.189324
RchiOBHmChr1g0351481	Putative long-chain-fatty-acid--CoA ligase	3.89556	3.59325	1.41584	1.67174
RchiOBHmChr1g0351501	Putative oxidoreductase	1.01262	0.654116	0.215669	0.338747
RchiOBHmChr1g0351551	Putative oxidoreductase	7.97764	9.12115	3.13535	5.23134
RchiOBHmChr1g0351591	Putative gibberellin-44 dioxygenase	0.731981	0.356433	2.85449	0.181643
RchiOBHmChr1g0351631	Putative ent-kaurene synthase	0.0001	4.4642	0.0390633	0.238881
RchiOBHmChr1g0351741	Putative RNA-binding, CRM domain-containing protein	6.81729	8.82517	3.66593	7.95208
RchiOBHmChr1g0351761	Putative cucumisin	18.2994	5.82856	0.229635	0.547057
RchiOBHmChr1g0351771	Putative tripeptidyl-peptidase II	0.595579	0.072617	0.0177127	0.267565
RchiOBHmChr1g0351791	Putative phospholipase D	34.6125	46.4149	71.214	69.063
RchiOBHmChr1g0351841	Putative transcription factor TCP family	5.90037	7.27998	37.2378	38.5257
RchiOBHmChr1g0351871	Putative peroxisome membrane protein, Pex16	0.925147	0.878971	0.272125	0.279523
RchiOBHmChr1g0351911	Putative leucine-rich repeat-containing, plant-type, leucine-rich repeat domain, L	0.111883	0.131158	0.477036	0.291964
RchiOBHmChr1g0351951	Putative transcription factor B3-Domain family	126.243	91.3935	0.414807	0.679443
RchiOBHmChr1g0351981	Putative protein kinase RLK-Pelle-LRR-XII-1 family	0.363008	0.565489	0.710053	0.315932
RchiOBHmChr1g0351991	Putative arsenite-transporting ATPase	321.158	211.205	57.9425	48.5413
RchiOBHmChr1g0352001	Putative SPX domain, major facilitator superfamily	4.14184	1.48436	2.77305	1.22777
RchiOBHmChr1g0352121	hypothetical protein	18.8427	7.3258	1.33197	0.981146
RchiOBHmChr1g0352161	Putative mitogen-activated protein kinase kinase kinase STE-STE11 family	2.31916	2.05582	0.438209	0.558276
RchiOBHmChr1g0352171	hypothetical protein	1.33684	0.420859	0.118444	0.0375736
RchiOBHmChr1g0352181	hypothetical protein	0.244735	0.0781374	0.070851	0.0379741
RchiOBHmChr1g0352201	Putative 16S rRNA (adenine(1518)-N(6)/adenine(1519)-N(6))-dimethyltransferase	49.524	24.8972	13.8729	14.6128
RchiOBHmChr1g0352271	Putative chromatin regulator PHD family	42.4455	63.7312	14.6646	11.3371
RchiOBHmChr1g0352321	Putative nucleotide-binding alpha-beta plait domain-containing protein	99.895	96.9121	43.3665	116.247
RchiOBHmChr1g0352341	Putative peroxisomal biogenesis factor 11	321.557	632.472	644.348	936.548
RchiOBHmChr1g0352371	NA	6.13162	5.2521	0.539774	1.41266
RchiOBHmChr1g0352421	hypothetical protein	1.30354	0.526902	2.28907	1.86778
RchiOBHmChr1g0352441	Putative cAMP-dependent protein kinase regulatory subunit	2.43022	5.89763	0.0214346	0.0001
RchiOBHmChr1g0352501	NA	0.125676	0.0001	1.71436	0.0668959
RchiOBHmChr1g0352701	Putative nucleotidyltransferase	2.16518	1.51148	1.90358	0.64391
RchiOBHmChr1g0352721	Putative C2 domain-containing protein	0.692649	88.3099	6.25599	5.11515
RchiOBHmChr1g0352731	Putative C2 domain-containing protein	0.788622	38.4676	1.35107	2.16397
RchiOBHmChr1g0352781	Putative signal-recognition particle receptor FtsY, signal recognition particle, SRP54 subunit	15.1979	13.3869	6.62474	9.39545
RchiOBHmChr1g0352791	Putative P-loop containing nucleoside triphosphate hydrolase	10.3638	3.13795	4.53829	1.66041
RchiOBHmChr1g0352821	Putative signal-recognition particle receptor FtsY	0.815755	0.730002	0.35406	0.547004
RchiOBHmChr1g0353001	Putative C2 domain-containing protein	1.08294	1.64863	3.87694	6.89773
RchiOBHmChr1g0353011	Putative C2 domain-containing protein	8.3593	8.79668	27.0745	62.2461
RchiOBHmChr1g0353061	Putative C2 domain-containing protein	4.46301	1.36141	5.55602	3.94469
RchiOBHmChr1g0353281	Putative dTDP-4-dehydrorhamnose reductase	1.16461	0.379018	0.897802	1.16138
RchiOBHmChr1g0353341	Putative leucine-rich repeat-containing, plant-type, leucine-rich repeat domain, L	0.324653	0.815593	0.455315	0.446222
RchiOBHmChr1g0353351	hypothetical protein	1.12257	0.770529	0.385818	0.341824
RchiOBHmChr1g0353401	Putative oxidoreductase	1.1029	2.39249	15.4628	8.29361
RchiOBHmChr1g0353411	Putative oxidoreductase	0.110619	0.443773	3.49339	1.2301
RchiOBHmChr1g0353431	Putative oxidoreductase	3.32931	1.80137	3.12516	1.42225
RchiOBHmChr1g0353511	Putative oxidoreductase	22.3425	9.70982	26.237	9.54823
RchiOBHmChr1g0353531	Putative oxidoreductase	30.8058	28.1933	13.4466	12.6841
RchiOBHmChr1g0353591	Putative ankyrin repeat-containing domain, PGG domain-containing protein	1.02026	1.49533	2.84067	15.9473
RchiOBHmChr1g0353661	Putative oxidoreductase	2.35479	1.46594	3.41251	0.705034
RchiOBHmChr1g0353691	Putative asparaginase	2.77014	3.21534	0.793949	1.26931
RchiOBHmChr1g0353731	Putative methylenetetrahydrofolate dehydrogenase (NADP(+)), Methenyltetrahydrofolate cyclohydrolase	19.6836	15.4259	14.4099	37.4797
RchiOBHmChr1g0353791	Putative ent-kaurene synthase	0.975538	0.292769	0.681772	0.28077
RchiOBHmChr1g0353801	hypothetical protein	17.8785	8.01259	5.43144	7.35151
RchiOBHmChr1g0353811	NA	39.5439	40.2167	18.2622	23.1753
RchiOBHmChr1g0353881	hypothetical protein	9.7434	7.66993	3.26175	3.35307
RchiOBHmChr1g0353901	Putative F-box domain, leucine-rich repeat domain, L domain-containing protein	0.0524258	1.86375	0.288625	0.987946
RchiOBHmChr1g0353981	hypothetical protein	11.7718	11.9019	1.33021	1.3242
RchiOBHmChr1g0354001	Putative acetyl-CoA carboxylase	259.82	264.301	92.1702	100.091
RchiOBHmChr1g0354061	Putative transcription factor MYB-HB-like family	27.8291	16.8355	7.40689	11.4209
RchiOBHmChr1g0354071	Putative remorin	60.8339	56.8577	276.354	307.444
RchiOBHmChr1g0354101	Putative ADF/Cofilin, ADF-H/Gelsolin-like domain-containing protein	0.372439	0.0573385	1.24213	0.228951
RchiOBHmChr1g0354121	Putative C2 domain, phosphoribosyltransferase	71.7357	153.2	93.7206	138.611
RchiOBHmChr1g0354251	Putative C2 domain-containing protein	2.69224	5.85765	3.45627	5.31167
RchiOBHmChr1g0354261	Putative phosphoribosyltransferase	4.80876	10.8744	8.19747	8.31157
RchiOBHmChr1g0354291	NA	0.882815	0.907402	1.84337	1.57127
RchiOBHmChr1g0354381	hypothetical protein	6.1789	5.63865	13.2885	12.5173
RchiOBHmChr1g0354471	hypothetical protein	1.34716	0.372793	1.0433	0.506916
RchiOBHmChr1g0354531	hypothetical protein	9.06305	8.84522	2.8753	3.52198
RchiOBHmChr1g0354631	Putative PPC domain, AT hook, DNA-binding protein	182.08	89.8796	130.347	58.5432
RchiOBHmChr1g0354641	hypothetical protein	5.23559	6.38702	2.84472	9.33336
RchiOBHmChr1g0354671	Putative transferase	0.408943	0.725877	1.53042	6.54977
RchiOBHmChr1g0354811	hypothetical protein	1.23227	1.05567	0.469548	0.532619
RchiOBHmChr1g0354841	Putative non-specific serine/threonine protein kinase	0.112188	1.03261	0.570976	4.63186
RchiOBHmChr1g0354881	Putative non-specific serine/threonine protein kinase	0.11045	0.21012	0.30214	0.32297
RchiOBHmChr1g0355061	hypothetical protein	3.55823	3.28369	1.50548	1.79394
RchiOBHmChr1g0355071	Putative bestrophin/UPF0187	4.19032	1.30501	11.3858	5.95204
RchiOBHmChr1g0355161	Putative beta-amylase	16.1552	5.39717	9.63009	9.59536
RchiOBHmChr1g0355211	Putative transcription factor bHLH family	5.37523	6.68217	0.661291	2.16808
RchiOBHmChr1g0355251	Putative PRONE domain-containing protein	1.95367	1.65067	5.2034	2.10451
RchiOBHmChr1g0355281	hypothetical protein	33.9952	25.7685	11.9398	15.6826
RchiOBHmChr1g0355361	Putative protein kinase RLK-Pelle-RLCK-IXb family	64.2753	159.365	42.0624	110.454
RchiOBHmChr1g0355401	Putative peptidase A22B, signal peptide peptidase	1.72378	1.07176	1.98718	0.961092
RchiOBHmChr1g0355461	Putative protein kinase RLK-Pelle-LRR-XII-1 family	0.909497	0.551707	3.34316	0.946151
RchiOBHmChr1g0355641	Putative peptidase A22B, signal peptide peptidase	2.0608	1.7242	0.839794	0.789815
RchiOBHmChr1g0355771	Putative major intrinsic protein	2543.18	517.008	2513.54	192.609
RchiOBHmChr1g0355841	Putative glycerol-3-phosphate 1-O-acyltransferase	3449.05	2013.2	2534.47	1113.34
RchiOBHmChr1g0355881	Putative major facilitator superfamily	14.6788	8.03839	4.34276	4.38665
RchiOBHmChr1g0355891	Putative unspecific monooxygenase	377.179	62.9963	0.641611	0.184645
RchiOBHmChr1g0355961	Putative HAD-like domain-containing protein	20.6625	54.0979	45.0436	112.134
RchiOBHmChr1g0356011	Putative HAD-like domain-containing protein	0.0001	0.312715	0.0001	16.2996
RchiOBHmChr1g0356041	Putative HAD-like domain-containing protein	0.0001	0.126216	0.0001	7.80479
RchiOBHmChr1g0356051	Putative HAD-like domain-containing protein	0.220005	32.5026	0.141495	5.85278
RchiOBHmChr1g0356141	Putative HAD-like domain-containing protein	13.0302	4.36498	5.17762	3.89742
RchiOBHmChr1g0356361	hypothetical protein	0.66725	0.482372	0.257288	0.316546
RchiOBHmChr1g0356581	Putative protein kinase RLK-Pelle-LRR-XII-1 family	0.343525	0.537217	1.918	3.37606
RchiOBHmChr1g0356601	NA	5.95328	9.33899	6.87607	14.6478
RchiOBHmChr1g0356641	L-3-cyanoalanine synthase 1	14.4916	114.182	15.7597	324.829
RchiOBHmChr1g0356791	Putative protein kinase RLK-Pelle-RLCK-IV family	6.51936	34.8165	32.3845	62.5232
RchiOBHmChr1g0356851	Putative transcription factor C2H2 family	2.09761	6.59124	5.42026	6.86204
RchiOBHmChr1g0357031	hypothetical protein	0.30614	0.0393016	1.36333	0.29556
RchiOBHmChr1g0357041	Putative mechanosensitive ion channel MscS, LSM domain-containing protein	14.7932	18.7471	5.77381	10.6071
RchiOBHmChr1g0357161	Putative galacturan 1,4-alpha-galacturonidase	1.01221	0.345663	0.0828861	4.9856
RchiOBHmChr1g0357171	Putative mitogen-activated protein kinase CMGC-MAPK family	28.7068	18.6293	8.08886	8.12387
RchiOBHmChr1g0357191	Putative protein kinase RLK-Pelle-RLCK-V family	580.603	276.557	292.007	90.8537
RchiOBHmChr1g0357291	Putative diacylglycerol kinase (ATP)	36.5728	31.6793	15.6723	19.8606
RchiOBHmChr1g0357381	Putative nepenthesin	6.60482	3.44781	103.366	53.7608
RchiOBHmChr1g0357671	Putative transcription factor WRKY family	0.704134	1.75264	2.55553	3.06263
RchiOBHmChr1g0357681	Putative tetratricopeptide-like helical domain-containing protein	2.07415	2.01425	0.694732	3.4277
RchiOBHmChr1g0357691	Putative 3-methyl-2-oxobutanoate hydroxymethyltransferase	34.7744	62.5371	5.75534	24.3713
RchiOBHmChr1g0357771	Putative Late embryogenesis abundant protein, LEA-14	81.113	20.8695	889.038	182.128
RchiOBHmChr1g0357801	Putative Late embryogenesis abundant protein, LEA-14	0.0762894	0.280916	11.7816	7.16612
RchiOBHmChr1g0357811	Putative Late embryogenesis abundant protein, LEA-14	0.0001	0.0851548	225.481	367.845
RchiOBHmChr1g0357831	Putative transcription factor C2H2 family	22.1123	14.6528	34.3368	14.519
RchiOBHmChr1g0357871	Putative Dynamin superfamily, P-loop containing nucleoside triphosphate hydrolase	4.18074	3.41303	1.63907	2.16257
RchiOBHmChr1g0357961	hypothetical protein	1.72529	1.42847	0.322612	0.909149
RchiOBHmChr1g0358201	Putative acyl-lipid (11-3)-desaturase	10.9521	8.44719	30.6972	26.6149
RchiOBHmChr1g0358211	Putative chitinase	0.393084	0.499377	0.113829	0.736212
RchiOBHmChr1g0358271	Putative ABI family protein	412.179	201.339	601.15	268.164
RchiOBHmChr1g0358291	Putative soyasaponin III rhamnosyltransferase	0.686596	0.135202	0.339438	0.0734098
RchiOBHmChr1g0358311	hypothetical protein	3.17669	1.76774	4.59067	1.83078
RchiOBHmChr1g0358401	Putative chitinase	0.768843	1.4935	3.09293	17.1852
RchiOBHmChr1g0358421	Putative IQ motif, EF-hand binding, BAG domain-containing protein	22.1552	13.6459	99.3457	40.9189
RchiOBHmChr1g0358431	Putative C2 domain-containing protein	5.16262	5.32982	2.43511	2.01027
RchiOBHmChr1g0358461	hypothetical protein	51.3736	66.632	46.0016	21.0794
RchiOBHmChr1g0358581	Putative oxoglutarate/iron-dependent dioxygenase, non-heme dioxygenase domain-containing protein	1.25484	5.39172	3.77339	1.42095
RchiOBHmChr1g0358601	Putative transcription factor bZIP family	23.4055	15.0084	34.8708	10.9835
RchiOBHmChr1g0358641	Putative glucose-6-phosphate 1-epimerase	6.57386	8.22263	0.350485	0.21375
RchiOBHmChr1g0358691	hypothetical protein	0.607683	0.530786	0.935692	0.259698
RchiOBHmChr1g0358701	Putative mitochondrial carrier protein	3.30363	5.48606	11.9778	14.477
RchiOBHmChr1g0358781	Putative arabinogalactan peptide, AGP	6.72328	2.10306	51.0175	14.7062
RchiOBHmChr1g0358791	Putative purine-nucleoside phosphorylase	34.2204	19.7804	12.6976	13.2301
RchiOBHmChr1g0358841	hypothetical protein	6.74176	18.7183	1.97054	2.98398
RchiOBHmChr1g0358871	Putative transcription factor WD40-like family	1.19261	2.82487	12.7726	16.1082
RchiOBHmChr1g0358951	hypothetical protein	0.346064	0.44722	1.24244	1.27705
RchiOBHmChr1g0358981	Putative GH3 family protein	348.167	439.801	1648.64	1938.96
RchiOBHmChr1g0358991	hypothetical protein	0.0310094	0.0001	1.71158	0.012418
RchiOBHmChr1g0359001	putative zinc-ribbon domain, plant protein	57.5426	79.0961	23.9988	44.2385
RchiOBHmChr1g0359011	Putative PMR5 domain, PC-Esterase	0.0476547	0.0357455	0.492963	0.593076
RchiOBHmChr1g0359051	NA	1.37776	0.651135	4.47802	2.87024
RchiOBHmChr1g0359061	Putative hydroquinone glucosyltransferase	36.8225	20.9869	987.103	299.56
RchiOBHmChr1g0359071	hypothetical protein	4.83563	4.09853	1.48255	2.94465
RchiOBHmChr1g0359091	Putative transcription factor WRKY family	16.7112	241.509	10.0712	62.5963
RchiOBHmChr1g0359121	Putative transcription factor MYB-HB-like family	1.83577	2.74416	13.3513	9.21956
RchiOBHmChr1g0359181	Putative transcription factor Hap3/NF-YB family	6.25328	5.32849	1.60635	2.26749
RchiOBHmChr1g0359291	Putative RNA helicase	12.9954	15.4496	7.23798	22.6509
RchiOBHmChr1g0359301	Putative angiotensin-converting enzyme 2	14.426	29.1173	26.5727	53.6314
RchiOBHmChr1g0359311	Putative potassium channel, voltage-dependent, EAG/ELK/ERG	1.094	16.991	4.66006	14.7932
RchiOBHmChr1g0359321	Putative membrane insertase OXA1/ALB3/YidC, membrane insertase YidC/Oxa1	24.8001	54.887	29.4053	55.556
RchiOBHmChr1g0359431	Putative clustered mitochondria protein	3.52617	4.40958	1.36731	2.46827
RchiOBHmChr1g0359441	Putative DOMON domain, cytochrome b561/ferric reductase transmembrane	0.989673	0.267082	0.730601	0.160206
RchiOBHmChr1g0359481	Putative dynamin central domain, dynamin, GTPase domain, GTPase effector domain, Dynamin superfamily	0.34765	0.167996	8.59884	6.95912
RchiOBHmChr1g0359491	hypothetical protein	0.151619	0.20775	0.426856	0.969917
RchiOBHmChr1g0359511	Putative EF-hand domain pair protein	0.536092	6.07376	0.592146	7.41486
RchiOBHmChr1g0359521	Putative EF-hand domain pair protein	0.223738	0.597964	0.962514	1.51514
RchiOBHmChr1g0359661	Putative cytochrome P450	0.615353	0.705068	18.9255	10.3815
RchiOBHmChr1g0359671	Putative cytochrome P450	3.84301	5.98137	1.07578	0.122525
RchiOBHmChr1g0359711	Putative cytochrome P450	1.1075	1.05121	25.021	15.8559
RchiOBHmChr1g0359721	Putative E3 ubiquitin-protein ligase SIN	3.36664	2.85274	15.7743	3.94138
RchiOBHmChr1g0359741	Putative Bile acid:sodium symporter/arsenical resistance protein Acr3	9.10231	4.90364	28.1282	7.64815
RchiOBHmChr1g0359751	Putative cytochrome P450	0.677899	0.695224	27.1264	18.4674
RchiOBHmChr1g0359791	Putative protopine 6-monooxygenase	0.0160641	0.0100549	0.700065	0.446181
RchiOBHmChr1g0360021	Putative transcription factor AP2-EREBP family	6.14286	1.13927	10.2663	0.760943
RchiOBHmChr1g0360031	hypothetical protein	32.4414	33.807	6.85351	16.756
RchiOBHmChr1g0360071	hypothetical protein	14.4429	9.34569	7.09362	4.60861
RchiOBHmChr1g0360091	hypothetical protein	1.08076	1.0977	0.450956	0.469113
RchiOBHmChr1g0360171	Putative tetratricopeptide-like helical domain-containing protein	3.02602	2.81192	0.983893	5.43284
RchiOBHmChr1g0360301	Putative acyl-CoA desaturase	11.8221	0.0501012	84.6463	16.3807
RchiOBHmChr1g0360311	Putative transcription factor MYB-HB-like family	0.571215	0.104264	16.0147	2.60555
RchiOBHmChr1g0360421	Putative endopeptidase, NLPC/P60 domain, LRAT-like domain-containing protein	78.9687	91.6739	32.9898	19.8536
RchiOBHmChr1g0360431	Putative transferase	18.9904	9.42416	4.35299	5.17429
RchiOBHmChr1g0360451	Putative F-box domain, leucine-rich repeat domain, L domain-containing protein	6.4074	5.65955	2.16963	3.44075
RchiOBHmChr1g0360461	Putative protein kinase WNK-NRBP family	4.41822	3.78712	30.9624	15.9682
RchiOBHmChr1g0360471	Putative DNA-directed RNA polymerase	6.21926	7.1995	2.01979	7.92094
RchiOBHmChr1g0360491	Putative flagellar calcium-binding protein calflagin	14.511	6.97732	17.1539	8.29121
RchiOBHmChr1g0360571	Putative ATPase, OSCP/delta subunit, F1F0 ATP synthase OSCP/delta subunit domain-containing protein	7.66317	5.3177	7.5366	3.76772
RchiOBHmChr1g0360581	Putative small GTPase superfamily, P-loop containing nucleoside triphosphate hydrolase	27.4365	12.6996	2.82315	3.47345
RchiOBHmChr1g0360621	hypothetical protein	4.23036	1.43805	6.59954	1.55669
RchiOBHmChr1g0360631	hypothetical protein	2.07863	1.82059	0.0690166	0.103163
RchiOBHmChr1g0360641	hypothetical protein	65.335	11.1257	265.742	707.203
RchiOBHmChr1g0360671	Putative glycine hydroxymethyltransferase	1.28478	1.23018	0.412205	0.609195
RchiOBHmChr1g0360711	Putative cytochrome b5-like heme/steroid binding domain-containing protein	163.735	285.819	146.213	321.116
RchiOBHmChr1g0360721	Putative flavonoid 3'-monooxygenase	0.0355839	0.0341313	48.2433	286.565
RchiOBHmChr1g0360741	hypothetical protein	1.5998	0.866073	0.139164	0.202768
RchiOBHmChr1g0360751	Putative transcription factor Homobox-WOX family	2.23887	8.55351	7.69998	5.33049
RchiOBHmChr1g0360801	Putative Rho GTPase activation protein	113.773	26.4367	355.731	139.276
RchiOBHmChr1g0360841	Putative transcription factor SSXT family	60.5107	71.1488	20.927	51.2955
RchiOBHmChr1g0360891	Putative oxidoreductase, Very-long-chain 3-oxoacyl-CoA synthase	41.0655	58.8253	346.115	170.462
RchiOBHmChr1g0360901	hypothetical protein	0.950062	0.719725	2.10879	1.47407
RchiOBHmChr1g0360951	Putative oxidoreductase	1.41323	0.277487	0.0288816	0.00991253
RchiOBHmChr1g0360961	Putative IQ motif, EF-hand binding protein	330.547	151.075	308.401	130.569
RchiOBHmChr1g0360971	Putative transcription factor NAM family	0.223441	0.0001	21.1492	39.1446
RchiOBHmChr1g0361011	hypothetical protein	3.83424	2.07318	0.141564	0.548368
RchiOBHmChr1g0361041	Putative nucleotide-binding alpha-beta plait domain-containing protein	11.6043	6.39549	15.0751	7.05849
RchiOBHmChr1g0361051	hypothetical protein	130.444	155.021	83.2248	229.76
RchiOBHmChr1g0361061	Putative NDP-glucose--starch glucosyltransferase	71.3504	51.5384	20.5478	14.7936
RchiOBHmChr1g0361101	Putative pyruvate dehydrogenase (acetyl-transferring)	344.505	206.298	130.695	99.5276
RchiOBHmChr1g0361121	Putative nucleotide-binding alpha-beta plait domain-containing protein	7.23974	7.50515	1.34046	2.31528
RchiOBHmChr1g0361141	Putative tetratricopeptide-like helical domain-containing protein	4.23705	4.14958	8.90405	5.20006
RchiOBHmChr1g0361161	Putative Late embryogenesis abundant protein, LEA-14	2.56315	2.62123	5.30307	2.83988
RchiOBHmChr1g0361171	Putative cation efflux protein	34.7912	74.0829	68.6135	80.7317
RchiOBHmChr1g0361191	Putative transcription factor bHLH family	1.21819	0.896114	0.183513	0.219427
RchiOBHmChr1g0361201	Putative photosystem I	83.2126	58.1501	13.811	5.86684
RchiOBHmChr1g0361221	Putative caffeate O-methyltransferase	2.71679	0.308404	0.0827475	0.455702
RchiOBHmChr1g0361301	Putative transcription factor MYB-HB-like family	187.451	147.958	167.663	36.6325
RchiOBHmChr1g0361351	Putative inorganic diphosphatase	10.2165	6.20863	65.1213	37.3315
RchiOBHmChr1g0361411	Putative transcription factor NAM family	1.44839	2.52089	1.23332	2.4912
RchiOBHmChr1g0361471	Putative transcription factor NAM family	2.24337	2.32593	0.386498	0.419039
RchiOBHmChr1g0361501	Putative transcription factor NAM family	1.94262	2.98777	1.27554	2.78243
RchiOBHmChr1g0361551	Putative transcription factor NAM family	2.37702	3.8121	1.08538	2.43909
RchiOBHmChr1g0361561	hypothetical protein	3.02167	4.07103	0.824116	1.20571
RchiOBHmChr1g0361601	Putative transcription factor NAM family	0.810424	1.83389	0.697315	0.789104
RchiOBHmChr1g0361621	hypothetical protein	0.97975	1.27564	0.0923548	0.125673
RchiOBHmChr1g0361631	Putative transcription factor NAM family	2.88833	4.34942	0.622076	0.56037
RchiOBHmChr1g0361661	Putative transcription factor NAM family	1.16855	3.18234	0.604241	1.38702
RchiOBHmChr1g0361681	Putative transcription factor NAM family	2.87712	4.00934	0.725856	1.4373
RchiOBHmChr1g0361701	Putative transcription factor NAM family	2.18566	28.403	3.43583	12.4487
RchiOBHmChr1g0361711	Putative endonuclease/exonuclease/phosphatase, EF-hand domain pair	226.112	602.249	128.046	492.225
RchiOBHmChr1g0361831	hypothetical protein	1.04529	0.733076	0.354179	0.594421
RchiOBHmChr1g0361841	hypothetical protein	2.72882	3.03225	7.13458	8.92709
RchiOBHmChr1g0361861	Putative protein kinase AGC-PDK1 family	38.9369	33.8843	154.883	112.004
RchiOBHmChr1g0361871	Putative adenosylhomocysteine nucleosidase	1.23518	23.6509	0.456471	6.35591
RchiOBHmChr1g0361891	Putative nucleoside phosphorylase domain-containing protein	0.0001	1.04143	0.0001	0.0001
RchiOBHmChr1g0361941	Putative protein kinase RLK-Pelle-CrRLK1L-1 family	2.34729	9.30505	2.87134	5.092
RchiOBHmChr1g0362011	Putative Ferritin-like superfamily	2.97478	6.49651	2.17527	4.13746
RchiOBHmChr1g0362051	Putative tetratricopeptide-like helical domain, DYW domain-containing protein	0.57827	0.872965	0.473039	1.77989
RchiOBHmChr1g0362151	hypothetical protein	1.09046	0.691278	2.21951	1.47095
RchiOBHmChr1g0362171	Putative transcription factor C2H2 family	4.6189	1.09878	49.5746	8.26086
RchiOBHmChr1g0362181	Putative glycosidase	64.6197	25.1523	32.3468	21.1923
RchiOBHmChr1g0362201	Putative shugoshin	1.47095	1.22771	0.290583	0.417228
RchiOBHmChr1g0362211	Putative pectate lyase	25.1482	10.4248	19.2499	39.3495
RchiOBHmChr1g0362241	Putative transcription elongation factor Spt5	23.7704	19.9991	8.46707	13.6565
RchiOBHmChr1g0362271	Putative major facilitator superfamily domain-containing protein	0.110053	2.59542	0.0207944	0.448494
RchiOBHmChr1g0362291	Putative major facilitator superfamily domain-containing protein	0.0001	4.4003	1.52272	28.0614
RchiOBHmChr1g0362311	Putative AAA domain-containing protein, R3H	56.1124	23.8072	104.726	15.7117
RchiOBHmChr1g0362321	Putative [Protein-PII] uridylyltransferase	88.3514	44.1073	12.7893	6.28943
RchiOBHmChr1g0362361	Putative transcription factor C2H2 family	3.12814	3.36439	1.39049	1.50367
RchiOBHmChr1g0362371	Putative alcohol O-acetyltransferase	15.4771	2.04221	0.0001	0.0001
RchiOBHmChr1g0362381	Putative alcohol O-acetyltransferase	17.3058	1.54929	0.0001	0.0001
RchiOBHmChr1g0362401	hypothetical protein	16.0842	12.7729	8.55819	3.44357
RchiOBHmChr1g0362411	Putative Snf7 family protein	5.88923	14.2665	4.31314	9.76942
RchiOBHmChr1g0362441	Putative potassium channel, voltage-dependent, ERG	45.186	64.3881	96.5915	72.8271
RchiOBHmChr1g0362451	hypothetical protein	2.75483	2.3651	0.526971	0.70144
RchiOBHmChr1g0362491	hypothetical protein	41.9585	30.929	13.9077	19.4911
RchiOBHmChr1g0362501	Putative transcription factor interactor and regulator CCHC(Zn) family	73.7288	80.2239	34.9273	45.2411
RchiOBHmChr1g0362561	Putative spermine oxidase transcription regulator Homeodomain-LIKE family	72.1165	73.4888	33.5917	39.1212
RchiOBHmChr1g0362591	Putative plus-end-directed kinesin ATPase	2.63428	0.789886	3.44355	2.96346
RchiOBHmChr1g0362601	Putative 23S rRNA pseudouridine(2605) synthase	22.0149	23.773	2.38174	16.057
RchiOBHmChr1g0362651	Putative aminoacyltransferase, E1 ubiquitin-activating enzyme	20.8158	34.0947	44.6846	49.3493
RchiOBHmChr1g0362751	hypothetical protein	8.73485	15.2242	1.44334	1.73466
RchiOBHmChr1g0362781	hypothetical protein	1.93428	2.06767	0.273123	0.0972571
RchiOBHmChr1g0362831	Putative thioredoxin	15.0587	18.9187	35.7346	44.2389
RchiOBHmChr1g0362931	Putative mitochondrial import protein TIM15	1.57226	1.56	0.568997	1.83327
RchiOBHmChr1g0362951	Putative transcription regulator GNAT family	12.6594	36.7845	17.1853	32.3064
RchiOBHmChr1g0362961	hypothetical protein	5.85169	6.36608	2.28039	3.77228
RchiOBHmChr1g0363001	Putative adenosine kinase	189.198	86.5281	102.535	112.555
RchiOBHmChr1g0363011	Putative phenylalanine ammonia-lyase	27.1206	7.14829	11.3743	15.8906
RchiOBHmChr1g0363031	Putative C2 domain, synaptotagmin-like mitochondrial-lipid-binding domain-containing protein	2.77222	1.21594	6.34112	5.80552
RchiOBHmChr1g0363051	Putative chromatin regulator PHD family	10.8783	16.1963	27.6705	18.5699
RchiOBHmChr1g0363071	hypothetical protein	3.19981	3.21452	0.400916	1.16808
RchiOBHmChr1g0363121	Putative F-box domain, leucine-rich repeat domain, L domain-containing protein	2.30466	1.95163	0.699822	0.769836
RchiOBHmChr1g0363201	Putative dolichyl-diphosphooligosaccharide--protein glycotransferase	23.821	33.5068	16.8377	36.2245
RchiOBHmChr1g0363211	Putative protein ENHANCED DISEASE RESISTANCE 2, PH domain, START	28.4948	20.9645	136.613	33.2659
RchiOBHmChr1g0363221	Putative transcription factor C2C2-GATA family	38.7273	16.1505	50.9253	24.1009
RchiOBHmChr1g0363241	Putative transcription factor ARF family	3.79833	5.50321	1.7977	2.45871
RchiOBHmChr1g0363331	Putative peptidase M28	179.114	222.838	393.807	438.78
RchiOBHmChr1g0363391	hypothetical protein	0.660676	0.379569	3.77501	0.102206
RchiOBHmChr1g0363411	hypothetical protein	10.411	13.866	4.26132	6.98548
RchiOBHmChr1g0363421	Putative 2-acylglycerol O-acyltransferase	153.88	32.0343	3.42609	3.2186
RchiOBHmChr1g0363481	Putative phospholipase A(2)	1.00405	3.80094	2.35551	2.65261
RchiOBHmChr1g0363511	Putative NADPH:quinone reductase	24.6286	29.6896	9.5368	25.282
RchiOBHmChr1g0363521	Putative aminodeoxychorismate synthase	4.84539	6.57499	2.35502	3.32836
RchiOBHmChr1g0363621	Putative 23S rRNA pseudouridine(955/2504/2580) synthase	39.8348	32.4804	16.8055	20.833
RchiOBHmChr1g0363641	Putative chlorophyll A-B binding protein	75.4904	59.863	17.5995	6.43237
RchiOBHmChr1g0363651	Putative cadmium-transporting ATPase	295.876	272.679	99.0911	73.463
RchiOBHmChr1g0363741	hypothetical protein	1.0241	0.951237	0.380774	2.40666
RchiOBHmChr1g0363791	hypothetical protein	0.254896	0.229376	0.258479	0.808004
RchiOBHmChr1g0363811	Putative carboxypeptidase D	9.33572	6.48521	20.4741	9.0669
RchiOBHmChr1g0363851	Putative 23S rRNA pseudouridine(1911/1915/1917) synthase	11.8154	9.56592	5.09834	7.10468
RchiOBHmChr1g0363871	Putative DNA helicase	3.79244	4.27323	1.87197	2.39445
RchiOBHmChr1g0363881	Putative Taxilin family	49.6385	36.477	23.5247	23.9928
RchiOBHmChr1g0363941	Putative chromatin remodeler Bromodomain family	21.4684	21.8341	10.1127	21.7648
RchiOBHmChr1g0363951	hypothetical protein	0.307122	6.77797	1.36513	15.4493
RchiOBHmChr1g0363981	Putative TMEM70 family protein	4.88753	5.92359	1.48876	5.89017
RchiOBHmChr1g0364021	hypothetical protein	0.14112	0.191241	0.0748953	0.879633
RchiOBHmChr1g0364041	Putative IQ motif, EF-hand binding protein	30.2567	9.75276	1.78986	4.34486
RchiOBHmChr1g0364091	Putative tetratricopeptide-like helical domain-containing protein	5.07388	4.68537	2.11491	3.25276
RchiOBHmChr1g0364101	Putative rmlC-like cupin domain-containing protein	9.41273	11.1449	27.6949	28.1088
RchiOBHmChr1g0364141	Putative proteolipid membrane potential modulator	2.14688	0.969265	0.344933	0.197557
RchiOBHmChr1g0364201	Putative nucleotide-binding alpha-beta plait domain-containing protein	0.979496	0.3421	25.1027	0.515109
RchiOBHmChr1g0364231	Putative aminotransferase class IV	2.3792	3.82077	2.10868	6.63962
RchiOBHmChr1g0364391	Putative HAD-superfamily hydrolase, subfamily IIA	17.1512	8.91622	11.1176	4.95015
RchiOBHmChr1g0364401	Putative leukotriene-A(4) hydrolase	90.3669	80.2522	15.8054	21.4554
RchiOBHmChr1g0364431	Putative response regulator and transcription factor RR-A-type family	218.12	55.0244	86.869	41.7271
RchiOBHmChr1g0364441	Putative elongation complex protein	7.62062	9.37539	3.79437	7.7461
RchiOBHmChr1g0364481	Putative glutathione transferase	0.0001	0.858106	0.869972	20.5519
RchiOBHmChr1g0364521	NA	4.82299	4.22457	2.21279	3.33094
RchiOBHmChr1g0364541	hypothetical protein	0.107319	0.125498	0.433005	0.14116
RchiOBHmChr1g0364621	NA	2.65686	1.19262	2.21593	2.60996
RchiOBHmChr1g0364651	Putative S-crystallin	1.37662	0.735558	0.700095	1.68733
RchiOBHmChr1g0364661	Putative glutathione transferase	42.4969	63.5872	22.2711	48.2393
RchiOBHmChr1g0364671	Putative protein-serine/threonine phosphatase	7.05461	7.2958	14.9916	7.82397
RchiOBHmChr1g0364681	Putative nitrilase	66.8068	67.0027	26.6827	33.3665
RchiOBHmChr1g0364701	hypothetical protein	4.59531	2.23684	0.185591	0.0598269
RchiOBHmChr1g0364711	Putative transcription factor interactor and regulator LisH family	53.8687	46.0509	120.002	72.1134
RchiOBHmChr1g0364921	NA	3.17175	2.18955	0.88378	1.17632
RchiOBHmChr1g0364931	Putative EF-hand domain pair protein	1.4808	0.533341	0.628873	0.427873
RchiOBHmChr1g0364971	Putative transcription factor interactor and regulator CCHC(Zn) family	158.503	150.37	46.2515	68.6984
RchiOBHmChr1g0364991	Putative transcription factor Hap3/NF-YB family	4.74022	7.97571	2.39702	12.3365
RchiOBHmChr1g0365021	hypothetical protein	10.046	10.4846	68.2179	61.9695
RchiOBHmChr1g0365031	Putative polar-amino-acid-transporting ATPase	2.43691	2.09359	163.028	136.83
RchiOBHmChr1g0365071	Putative protein kinase RLK-Pelle-CrRLK1L-1 family	51.3508	136.113	49.2102	88.5393
RchiOBHmChr1g0365111	Chalcone--flavonone isomerase	17.0575	11.2745	43.601	29.0424
RchiOBHmChr1g0365151	hypothetical protein	1.23088	1.67104	0.544968	0.671806
RchiOBHmChr1g0365201	Putative F-box domain, leucine-rich repeat domain, L domain-containing protein	1.27674	0.999796	0.246011	0.225198
RchiOBHmChr1g0365221	Putative very-long-chain 3-oxoacyl-CoA synthase	0.0001	0.167194	0.0104628	2.02032
RchiOBHmChr1g0365321	Putative ribosomal protein L29	113.399	138.646	61.0796	174.274
RchiOBHmChr1g0365331	Putative 2-acylglycerol O-acyltransferase	3.62055	10.1259	5.46518	38.8177
RchiOBHmChr1g0365411	hypothetical protein	1.37353	1.14561	5.74938	4.69174
RchiOBHmChr1g0365431	Putative glutathione dehydrogenase (ascorbate)	281.497	132.085	67.5579	29.3859
RchiOBHmChr1g0365541	Putative toll-like receptor, P-loop containing nucleoside triphosphate hydrolase	1.00116	2.61917	1.0576	1.22934
RchiOBHmChr1g0365641	Putative winged helix-turn-helix DNA-binding domain, leucine-rich repeat domain, L	40.0697	44.7229	9.25565	11.6544
RchiOBHmChr1g0365661	Putative SLC26A/SulP transporter	110.087	187.725	40.0122	93.2593
RchiOBHmChr1g0365671	Putative cation efflux protein	1385.02	1237.39	501.986	403.28
RchiOBHmChr1g0365711	hypothetical protein	19.2705	14.5785	6.134	15.6003
RchiOBHmChr1g0365741	Putative ribosomal protein L25/L23	39.9976	47.3216	23.7863	60.5309
RchiOBHmChr1g0365751	Putative PsbP family protein	0.708065	0.0964557	0.189568	0.0924983
RchiOBHmChr1g0365821	NA	0.0098462	0.0001	0.381514	0.0968721
RchiOBHmChr1g0365851	Putative transcription factor interactor and regulator CCHC(Zn) family	5.39192	9.02187	1.77715	10.697
RchiOBHmChr1g0365861	Putative chromosomal replication initiator, DnaA, harbinger transposase-derived nuclease	1.73971	1.2447	1.22784	5.26512
RchiOBHmChr1g0365871	Putative ADF/Cofilin, ADF-H/Gelsolin-like domain-containing protein	33.4557	65.192	46.1368	96.0575
RchiOBHmChr1g0365881	Putative transcription factor bHLH family	1.43245	2.60387	42.4397	70.2981
RchiOBHmChr1g0365901	NA	1.81203	0.462995	0.687754	1.052
RchiOBHmChr1g0365911	Putative small monomeric GTPase	2.78467	15.4536	5.90226	34.3649
RchiOBHmChr1g0365921	Putative oxoglutarate dehydrogenase (succinyl-transferring)	21.7673	15.7819	8.92204	11.2429
RchiOBHmChr1g0365991	hypothetical protein	4.27617	1.59781	3.24501	0.313183
RchiOBHmChr1g0366011	hypothetical protein	8.35748	20.1833	14.5041	11.3206
RchiOBHmChr1g0366021	NA	11.4227	9.17531	1.95469	2.95251
RchiOBHmChr1g0366041	hypothetical protein	4.07056	2.93963	1.28749	0.308055
RchiOBHmChr1g0366061	Putative transcription factor Homobox-WOX family	0.00534286	0.000879772	0.376641	0.192085
RchiOBHmChr1g0366111	Putative Jas TPL-binding domain-containing protein	8.50649	5.8312	2.14641	6.48618
RchiOBHmChr1g0366121	Putative transcription factor C2H2 family	0.199908	0.259873	0.472904	3.09404
RchiOBHmChr1g0366201	Putative zinc-finger domain-containing protein	12.4042	11.8155	6.15787	11.114
RchiOBHmChr1g0366221	Putative transcription factor WD40-like family	18.0308	20.0292	6.65579	20.0382
RchiOBHmChr1g0366261	hypothetical protein	10.7536	8.89644	1.91983	6.09048
RchiOBHmChr1g0366311	Putative dodecenoyl-CoA isomerase	0.742232	3.13812	1.59304	3.70223
RchiOBHmChr1g0366321	Putative dodecenoyl-CoA isomerase	11.6618	51.5065	25.1224	57.2459
RchiOBHmChr1g0366331	Putative transcription factor interactor and regulator CCHC(Zn) family	2.62365	1.23507	0.0621327	0.715301
RchiOBHmChr1g0366351	Putative ACT domain-containing protein	318.573	219.914	176.798	380.409
RchiOBHmChr1g0366441	hypothetical protein	0.831512	1.22916	0.151827	0.363258
RchiOBHmChr1g0366451	Putative oligosaccaryltransferase	16.0585	12.3378	4.87286	5.03991
RchiOBHmChr1g0366461	Putative casparian strip membrane protein	12.818	2.62747	2.05396	0.179351
RchiOBHmChr1g0366471	Putative aminoacyltransferase, E1 ubiquitin-activating enzyme	29.8592	35.474	68.0605	64.2351
RchiOBHmChr1g0366501	Putative protein geranylgeranyltransferase type I	63.1955	66.9291	29.1401	37.8887
RchiOBHmChr1g0366511	Putative FMN-binding split barrel	0.665998	1.00182	0.320791	1.38716
RchiOBHmChr1g0366521	Putative Heat shock protein 70 family	2.41396	9.22717	11.0032	5.14928
RchiOBHmChr1g0366531	Putative Heat shock protein 70 family	207.048	655.957	1110.21	423.338
RchiOBHmChr1g0366571	Putative transcription factor Homobox-WOX family	0.000715547	0.00069331	0.643777	0.105486
RchiOBHmChr1g0366701	Putative Heat shock protein 70 family	2.93869	1.6817	2.63258	0.762879
RchiOBHmChr1g0366731	Putative Heat shock protein 70 family	2.79761	1.71663	3.16588	0.764965
RchiOBHmChr1g0366881	Putative TIR domain-containing protein	3.09511	3.59691	1.20655	1.92956
RchiOBHmChr1g0366931	Putative Heat shock protein 70 family	3.33133	9.44119	2.48232	6.71147
RchiOBHmChr1g0367031	Putative oxidoreductase	45.1987	17.0013	27.2567	28.4173
RchiOBHmChr1g0367191	hypothetical protein	50.6799	76.8714	236.532	138.122
RchiOBHmChr1g0367201	Putative DNA replication complex GINS protein Psf2	0.728769	1.02082	2.2653	1.06279
RchiOBHmChr1g0367231	Putative transferase, protein kinase RLK-Pelle-RLCK-VIIa-2 family	0.77245	1.02699	0.253947	0.216278
RchiOBHmChr1g0367251	Putative transferase, protein kinase RLK-Pelle-RLCK-VIIa-2 family	0.934525	0.957511	0.200157	0.442353
RchiOBHmChr1g0367271	Putative guanine nucleotide binding protein (G-protein), alpha subunit	2.93296	7.9043	4.23375	12.0271
RchiOBHmChr1g0367281	Putative guanine nucleotide binding protein (G-protein), alpha subunit	1.47876	7.04906	2.07022	8.4929
RchiOBHmChr1g0367371	Putative PWI domain-containing protein	27.5518	32.8186	13.651	17.8194
RchiOBHmChr1g0367411	Putative transferase, protein kinase RLK-Pelle-RLCK-VIIa-2 family	1.23858	1.5949	0.213775	0.858585
RchiOBHmChr1g0367441	hypothetical protein	0.545694	0.267244	1.09296	1.05882
RchiOBHmChr1g0367491	hypothetical protein	2.0718	0.578431	1.33985	0.282948
RchiOBHmChr1g0367531	Putative leucine-rich repeat-containing, plant-type, leucine-rich repeat domain, L	0.361555	0.28386	0.0675495	0.569947
RchiOBHmChr1g0367551	Putative PC-Esterase, protein trichome birefringence-like 28/ESKIMO 1	0.173404	1.37283	0.849116	1.1387
RchiOBHmChr1g0367591	NA	0.82602	0.663894	0.220694	0.263001
RchiOBHmChr1g0367651	Putative transferase, protein kinase RLK-Pelle-RLCK-VIIa-2 family	47.5447	141.211	1.92634	9.78935
RchiOBHmChr1g0367691	Putative caffeate O-methyltransferase	2.18887	1.6225	0.428643	2.07451
RchiOBHmChr1g0367701	Putative 23S rRNA (adenine(2503)-C(2))-methyltransferase	23.2704	20.0825	8.92313	16.4311
RchiOBHmChr1g0367731	Putative C2 domain-containing protein	30.4213	117.821	40.3444	92.0818
RchiOBHmChr1g0367751	Putative ternary complex factor MIP1, leucine-zipper	0.0574162	1.25539	0.0001	0.069843
RchiOBHmChr1g0367771	Putative XS domain-containing protein	132.819	119.271	37.9139	46.8159
RchiOBHmChr1g0367871	Putative 23S rRNA (uridine(2552)-2'-O)-methyltransferase	0.975479	1.17034	0.431841	1.21248
RchiOBHmChr1g0367971	Putative crocetin glucosyltransferase	0.647011	3.88072	1.41574	2.17226
RchiOBHmChr1g0368011	Putative aminoacyltransferase, E1 ubiquitin-activating enzyme	14.715	18.4288	69.1122	48.3712
RchiOBHmChr1g0368041	Putative thaumatin	0.750245	1.72999	3.57482	6.66926
RchiOBHmChr1g0368061	Putative protein kinase RLK-Pelle-L-LEC family	118.349	122.796	46.222	32.2586
RchiOBHmChr1g0368081	hypothetical protein	28.1975	32.2476	6.29982	7.00073
RchiOBHmChr1g0368091	Ribulose bisphosphate carboxylase/oxygenase activase	29.396	33.7762	13.0872	6.96744
RchiOBHmChr1g0368191	Putative Sec7 domain, guanine nucleotide exchange factor	106.088	82.7803	37.6694	36.9795
RchiOBHmChr1g0368231	Putative sucrose-phosphate synthase	1.37344	1.70543	0.203367	0.328055
RchiOBHmChr1g0368271	Putative O-fucosylpeptide 3-beta-N-acetylglucosaminyltransferase	10.7037	3.05402	0.658641	0.129186
RchiOBHmChr1g0368311	Putative polynucleotide adenylyltransferase	15.72	10.6145	2.8552	2.48914
RchiOBHmChr1g0368371	hypothetical protein	2.07197	3.46798	5.28423	4.34847
RchiOBHmChr1g0368391	NA	0.0435548	0.406807	33.3205	18.7289
RchiOBHmChr1g0368421	hypothetical protein	2.26491	1.34755	1.44879	0.631234
RchiOBHmChr1g0368491	Putative regulator of chromosome condensation 1/beta-lactamase-inhibitor protein II	34.2696	30.9475	11.434	4.47883
RchiOBHmChr1g0368531	Putative mitochondrial glycoprotein	48.3493	69.2644	18.6281	154.415
RchiOBHmChr1g0368611	Putative xylogalacturonan beta-1,3-xylosyltransferase	116.376	43.121	38.7793	20.651
RchiOBHmChr1g0368631	Putative P-loop containing nucleoside triphosphate hydrolase, leucine-rich repeat domain, L	3.8481	9.27261	0.76805	2.60767
RchiOBHmChr1g0368671	Putative protein-serine/threonine phosphatase	81.7043	80.3979	166.259	135.526
RchiOBHmChr1g0368711	Putative transcription factor interactor and regulator LIM family	5.49265	2.33862	5.98124	3.80907
RchiOBHmChr1g0368871	Putative PRONE domain-containing protein	3.18822	0.266084	4.28708	2.74168
RchiOBHmChr1g0368901	hypothetical protein	48.574	118.572	56.527	170.373
RchiOBHmChr1g0368911	hypothetical protein	230.53	237.941	790.46	1059.03
RchiOBHmChr1g0368921	Putative small heat shock protein HSP20	22.1533	14.2499	380.361	100.182
RchiOBHmChr1g0368931	Putative cytokinin 7-beta-glucosyltransferase	10.139	3.50671	5.0151	2.27551
RchiOBHmChr1g0368961	NA	0.206017	0.237161	4.2807	1.26132
RchiOBHmChr1g0368991	Putative small heat shock protein HSP20	47.4709	11.3238	283.956	37.5199
RchiOBHmChr1g0369001	Putative small heat shock protein HSP20	4.89156	4.86572	10.665	7.89702
RchiOBHmChr1g0369041	Putative E3 ubiquitin-protein ligase MARCH	7.42983	7.60674	0.936596	1.71367
RchiOBHmChr1g0369051	hypothetical protein	2.43976	2.71636	0.326858	0.288773
RchiOBHmChr1g0369181	Putative ribosomal protein L35A	91.9811	108.043	46.036	133.383
RchiOBHmChr1g0369251	Putative glucan endo-1,3-beta-D-glucosidase	3.8411	0.106335	9.12856	0.295961
RchiOBHmChr1g0369271	Putative Acid phosphatase	3.41519	9.61647	0.319038	6.9242
RchiOBHmChr1g0369351	Putative leucine-rich repeat domain, L domain-containing protein	39.7692	28.5763	18.4952	13.2396
RchiOBHmChr1g0369371	Putative leucine-rich repeat domain, L domain-containing protein	13.3117	9.785	6.1083	4.01152
RchiOBHmChr1g0369381	Putative leucine-rich repeat domain, L domain-containing protein	1.78011	1.09394	0.592406	0.429894
RchiOBHmChr1g0369481	NA	0.0001	0.0001	2.90257	1.09513
RchiOBHmChr1g0369491	Putative transferase	6.9999	1.37383	2.99344	235.03
RchiOBHmChr1g0369531	Putative JAB1/MPN/MOV34 metalloenzyme domain, eukaryotic translation initiation factor 3 subunit F	59.9003	56.6709	18.9722	32.306
RchiOBHmChr1g0369541	Putative major intrinsic protein	782.984	630.945	2679.1	933.882
RchiOBHmChr1g0369551	Putative hexosyltransferase	25.2643	30.9329	12.1044	16.7683
RchiOBHmChr1g0369611	Putative P-loop containing nucleoside triphosphate hydrolase, leucine-rich repeat domain, L	10.1281	5.36139	1.6419	1.41331
RchiOBHmChr1g0369621	Putative Zinc finger, RING/FYVE/PHD-type	4.13627	2.64135	0.935426	0.774326
RchiOBHmChr1g0369631	hypothetical protein	3.56034	2.16655	1.73175	0.943991
RchiOBHmChr1g0369661	Putative cucumisin	0.629815	0.228386	0.0001	0.0001
RchiOBHmChr1g0369751	Putative ribosomal protein L10P	73.3697	90.4823	72.2468	172.028
RchiOBHmChr1g0369771	Putative amino acid transporter, transmembrane domain-containing protein	3.6	26.1902	12.9592	23.5937
RchiOBHmChr1g0369791	hypothetical protein	25.08	17.3133	8.18505	10.5764
RchiOBHmChr1g0370011	Putative chlorophyll A-B binding protein	13.6184	6.11657	1.09001	1.00735
RchiOBHmChr1g0370021	Putative chromatin remodeling & transcriptional activation HMG family	129.047	162.956	24.7828	133.832
RchiOBHmChr1g0370071	Putative cytochrome P450	143.737	217.753	64.4979	321.607
RchiOBHmChr1g0370081	Putative WD40-repeat-containing domain, nucleoporin Nup88	12.0357	10.4093	4.15238	7.65258
RchiOBHmChr1g0370091	Putative MENTAL domain-containing protein	0.331899	8.21989	2.27669	12.2471
RchiOBHmChr1g0370111	Putative SGNH hydrolase-type esterase domain-containing protein	49.5084	25.7823	3.98356	5.56503
RchiOBHmChr1g0370141	NA	1.28532	1.75854	1.57853	3.29248
RchiOBHmChr1g0370251	Putative protein kinase RLK-Pelle-CR4L family	0.103746	5.6976	0.634553	2.09049
RchiOBHmChr1g0370311	Putative dual-specificity kinase CMGC-DYRK-PRP4 family	35.4241	18.9967	15.234	20.5279
RchiOBHmChr1g0370321	hypothetical protein	28.8448	13.875	10.4681	15.3404
RchiOBHmChr1g0370351	Putative transcription factor Homobox-WOX family	0.11896	0.0849809	16.8859	5.67149
RchiOBHmChr1g0370371	Putative ATP-dependent Clp protease ATP-binding subunit ClpA	39.5684	74.9948	47.1353	98.9944
RchiOBHmChr1g0370381	Putative chromatin regulator PHD family	11.5001	7.13941	8.15819	1.5924
RchiOBHmChr1g0370391	Putative anthocyanidin synthase	8.95042	5.13219	89.2351	72.0726
RchiOBHmChr1g0370401	Putative transcription factor C3H family	105.875	611.847	439.163	482.734
RchiOBHmChr1g0370411	Putative phosphoribosylanthranilate isomerase	5.22972	5.5749	2.76024	9.05486
RchiOBHmChr1g0370421	Putative fatty acid desaturase domain-containing protein	38.5974	15.7605	50.8903	16.1439
RchiOBHmChr1g0370431	Putative transcription factor WD40-like family	0.71405	0.458827	0.230629	0.107313
RchiOBHmChr1g0370441	Putative aminocyclopropanecarboxylate oxidase	0.0116471	0.275431	0.437891	1.59273
RchiOBHmChr1g0370461	Putative anaphase-promoting complex subunit 1	4.4491	4.06406	0.728041	2.53974
RchiOBHmChr1g0370481	Putative protein-serine/threonine phosphatase	4.67085	17.6252	2.30994	4.86316
RchiOBHmChr1g0370551	hypothetical protein	9.79899	7.5107	0.131218	0.171403
RchiOBHmChr1g0370561	Putative transcription factor bHLH family	21.1674	44.1921	0.0540503	0.13435
RchiOBHmChr1g0370591	hypothetical protein	63.5121	73.8287	11.251	43.7366
RchiOBHmChr1g0370601	Putative transcription factor C2H2 family	0.42875	2.27658	1.28211	7.38957
RchiOBHmChr1g0370661	hypothetical protein	3.65558	5.38783	1.54347	0.135071
RchiOBHmChr1g0370681	Putative transcription factor AS2-LOB family	2.60383	0.175006	0.0672625	0.0351138
RchiOBHmChr1g0370721	NA	7.33994	7.28853	3.42256	6.61265
RchiOBHmChr1g0370871	Putative exodeoxyribonuclease VII	6.49774	0.355639	1.05242	0.202737
RchiOBHmChr1g0370941	Putative ribosomal protein S4e	18.577	18.7624	8.69518	22.8973
RchiOBHmChr1g0370951	Putative ferroxidase	41.5619	95.9336	92.5755	125.727
RchiOBHmChr1g0371061	Putative PMR5 domain, PC-Esterase, protein trichome birefringence-like 32/46	4.59736	2.55341	11.183	4.72644
RchiOBHmChr1g0371111	Putative DNA helicase chromatin remodeling SNF2 family	16.9668	7.56508	3.98323	4.62206
RchiOBHmChr1g0371121	NA	0.0001	0.0001	2.34881	1.16514
RchiOBHmChr1g0371151	Putative transcription factor AP2-EREBP family	10.2924	7.07361	3.47638	4.72529
RchiOBHmChr1g0371241	Putative laccase	0.467511	0.04745	1.41335	0.7864
RchiOBHmChr1g0371271	Putative protein kinase RLK-Pelle-LRR-III family	0.69436	0.130466	1.30586	0.0958561
RchiOBHmChr1g0371291	hypothetical protein	0.0564962	12.286	3.71349	24.6457
RchiOBHmChr1g0371311	Putative heme-binding uptake, Tiki superfamily, ChaN	1.47657	1.87384	0.395324	1.08629
RchiOBHmChr1g0371351	Putative ataxin-2	1645.2	2964.98	467.853	1058.38
RchiOBHmChr1g0371381	hypothetical protein	78.3713	126.111	339.989	486.11
RchiOBHmChr1g0371451	Putative amino acid transporter, transmembrane domain-containing protein	0.90167	1.37032	0.157199	1.09084
RchiOBHmChr1g0371481	hypothetical protein	4.45585	3.82852	1.30339	1.81365
RchiOBHmChr1g0371501	hypothetical protein	0.932067	0.727596	0.376986	0.576028
RchiOBHmChr1g0371511	Putative transcription factor bHLH family	0.35217	0.23965	1.62272	0.233213
RchiOBHmChr1g0371521	Putative chromatin remodeling & transcription regulator BTB-POZ family	0.0001	0.0001	2.78724	0.219616
RchiOBHmChr1g0371551	Putative peroxidase	2.9812	0.729653	0.0378894	0.0152126
RchiOBHmChr1g0371561	Putative proton-dependent oligopeptide transporter family, major facilitator superfamily	0.0785349	0.0001	5.16611	1.57529
RchiOBHmChr1g0371581	hypothetical protein	1.32819	9.32119	11.7005	15.2488
RchiOBHmChr1g0371591	NA	0.276697	9.01495	2.78004	9.34121
RchiOBHmChr1g0371621	Putative peroxidase	0.0001	0.0001	0.776658	1.91998
RchiOBHmChr1g0371651	hypothetical protein	12.685	4.7884	2.49589	5.36161
RchiOBHmChr1g0371731	Putative WEB family protein	8.96837	3.33461	0.648525	0.542701
RchiOBHmChr1g0371751	Putative beta-phosphoglucomutase	51.1747	85.7642	159.689	130.395
RchiOBHmChr1g0371841	Putative xanthine/uracil/vitamin C permease	13.5912	50.9173	107.732	108.302
RchiOBHmChr1g0371871	hypothetical protein	83.7674	67.6056	161.291	37.7144
RchiOBHmChr1g0371921	Putative Macro domain-containing protein	10.8837	22.3838	11.7129	19.4106
RchiOBHmChr1g0371971	Superoxide dismutase [Mn]	92.2137	57.3869	39.9805	49.7861
RchiOBHmChr1g0371981	Putative ribosomal protein S26e	410.797	544.637	253.382	606.844
RchiOBHmChr1g0372011	Putative PAP/25A-associated, polymerase, nucleotidyl transferase domain-containing protein	120.333	112.126	48.9793	48.0143
RchiOBHmChr1g0372031	hypothetical protein	0.532815	12.7122	12.4476	14.6759
RchiOBHmChr1g0372041	hypothetical protein	0.390612	0.089764	0.869502	0.214674
RchiOBHmChr1g0372091	Putative potassium transporter	142.882	39.843	205.518	115.98
RchiOBHmChr1g0372121	Putative mini-chromosome maintenance complex-binding protein	6.84218	7.85906	32.5866	3.03834
RchiOBHmChr1g0372131	Putative expansin/Lol pI	8.95608	0.400043	174.603	64.4508
RchiOBHmChr1g0372151	Putative transcription factor bZIP family	146.821	78.555	152.503	63.2691
RchiOBHmChr1g0372171	Putative transcription factor C2H2 family	0.589805	0.902485	49.8094	2.79418
RchiOBHmChr1g0372181	hypothetical protein	155.387	26.3056	86.5157	9.50003
RchiOBHmChr1g0372221	hypothetical protein	0.234064	0.11013	0.890649	0.00954322
RchiOBHmChr1g0372241	Putative protein kinase RLK-Pelle-DLSV family	0.0001	2.55533	0.0841663	0.221519
RchiOBHmChr1g0372301	hypothetical protein	12.0389	13.4755	4.76381	5.68605
RchiOBHmChr1g0372321	Putative Zinc finger, RING/FYVE/PHD-type	19.8703	22.9611	5.77469	7.50594
RchiOBHmChr1g0372331	Putative protein kinase RLK-Pelle-LRR-VII-1 family	40.0359	8.20725	7.05619	1.30262
RchiOBHmChr1g0372351	Putative response regulator and transcription factor RR-A-type family	1.47096	0.0001	0.0001	0.0001
RchiOBHmChr1g0372361	hypothetical protein	0.393967	1.36638	1.01104	1.47361
RchiOBHmChr1g0372371	Putative glycerol-3-phosphate dehydrogenase (NAD(+))	20.9047	25.158	9.62829	11.9573
RchiOBHmChr1g0372401	Putative Lung seven transmembrane receptor	0.270597	0.556369	0.618667	0.497676
RchiOBHmChr1g0372441	Putative transcription factor WRKY family	7.60842	32.5048	29.1258	32.3003
RchiOBHmChr1g0372481	hypothetical protein	1.47251	8.68905	15.8042	12.078
RchiOBHmChr1g0372521	Putative transcription factor WRKY family	0.79195	0.870266	2.09602	2.01842
RchiOBHmChr1g0372541	Putative winged helix-turn-helix DNA-binding domain, leucine-rich repeat domain, L	0.0133339	0.218238	0.0001	2.10842
RchiOBHmChr1g0372561	Putative translation initiation factor 1A (eIF-1A), RNA-binding domain, S1, IF1 type	3.9931	3.92976	0.985709	4.62682
RchiOBHmChr1g0372591	putative zinc-ribbon domain, plant protein	5.70232	16.6216	5.2061	9.59804
RchiOBHmChr1g0372621	Putative protein Networked (NET), actin-binding (NAB)	32.1414	14.4612	26.7538	9.73258
RchiOBHmChr1g0372631	Putative carboxylesterase	0.222728	0.0001	1.64703	1.2285
RchiOBHmChr1g0372651	Putative monodehydroascorbate reductase (NADH)	6.0175	4.5372	1.02972	2.02855
RchiOBHmChr1g0372661	Putative protein kinase RLK-Pelle-LRR-III family	15.4761	5.93097	10.1435	1.94313
RchiOBHmChr1g0372691	Putative ribosomal protein L10e	50.2997	71.4596	101.072	182.73
RchiOBHmChr1g0372731	hypothetical protein	2.24599	1.22905	0.478311	0.516188
RchiOBHmChr1g0372761	Putative hydrolase	9.31047	10.7699	1.49975	3.09991
RchiOBHmChr1g0372781	Putative transcription regulator GNAT family	41.7419	56.1651	9.0983	22.6387
RchiOBHmChr1g0372871	Putative cytochrome P450	1.64452	1.43975	5.081	2.95488
RchiOBHmChr1g0372921	hypothetical protein	92.6249	25.0822	32.8859	16.5908
RchiOBHmChr1g0372991	Putative bifunctional inhibitor/plant lipid transfer protein/seed storage helical	0.0001	2.3784	0.014234	1.72975
RchiOBHmChr1g0373071	Putative Agenet-like domain-containing protein	37.4881	44.0471	9.36885	24.3913
RchiOBHmChr1g0373091	Putative transcription factor Znf-LSD family	13.4845	56.0535	19.4399	24.0057
RchiOBHmChr1g0373111	Putative transcription factor WD40-like family	1.28404	0.678926	5.41691	0.376864
RchiOBHmChr1g0373211	Putative oxidoreductase	67.7323	89.7258	16.5032	103.837
RchiOBHmChr1g0373221	Putative chlorophyll A-B binding protein	0.211335	0.818251	0.0709268	1.08484
RchiOBHmChr1g0373321	Putative Heat shock protein DnaJ, cysteine-rich	15.3611	9.60422	27.1664	12.7555
RchiOBHmChr1g0373381	hypothetical protein	0.728012	0.186589	0.814832	0.433262
RchiOBHmChr1g0373391	hypothetical protein	216.511	35.3008	899.912	94.8315
RchiOBHmChr1g0373401	Putative histone-lysine N-methyltransferase	18.3004	15.6942	2.76814	1.57024
RchiOBHmChr1g0373411	NA	1.58327	7.68123	1.00918	3.45918
RchiOBHmChr1g0373481	Putative cyclin	11.3762	6.43401	21.4156	6.87759
RchiOBHmChr1g0373501	Putative cupredoxin	0.390261	0.109739	0.00338257	0.00354029
RchiOBHmChr1g0373611	hypothetical protein	0.160035	0.394896	0.196349	0.305474
RchiOBHmChr1g0373631	Putative transcription factor AP2-EREBP family	110.253	499.762	347.576	600.793
RchiOBHmChr1g0373641	Putative transcription factor AP2-EREBP family	57.8595	94.265	149.885	276.148
RchiOBHmChr1g0373701	Putative transcription factor WD40-like family	7.67189	2.51745	0.941704	0.854618
RchiOBHmChr1g0373711	Putative U3 small nucleolar RNA-associated protein	1.22516	1.62082	0.183442	1.64445
RchiOBHmChr1g0373721	Putative BP28 domain-containing protein	20.686	27.6395	8.17658	36.3839
RchiOBHmChr1g0373731	Putative N(4)-(beta-N-acetylglucosaminyl)-L-asparaginase	0.443409	0.733885	0.091502	0.110266
RchiOBHmChr1g0373771	NA	0.421867	0.642519	1.15656	0.860823
RchiOBHmChr1g0373821	Putative protein kinase RLK-Pelle-LRR-III family	6.10247	2.9713	9.0389	2.4868
RchiOBHmChr1g0373831	Putative protein kinase RLK-Pelle-RLCK-IXb family	23.9075	48.6174	15.9349	29.3161
RchiOBHmChr1g0373841	Putative derlin	0.0270727	0.02495	0.0475758	0.572421
RchiOBHmChr1g0373881	Putative nitric-oxide synthase (NADPH)	3.072	2.16371	2.11993	0.967817
RchiOBHmChr1g0373891	Putative P-loop containing nucleoside triphosphate hydrolase, leucine-rich repeat domain, L	8.16697	5.78424	2.91186	1.18594
RchiOBHmChr1g0373911	Putative major facilitator, sugar transporter, major facilitator superfamily	17.3857	57.0302	21.478	53.8069
RchiOBHmChr1g0373931	Putative 2-haloacrylate reductase	1.14977	0.618534	0.585974	1.44211
RchiOBHmChr1g0373991	hypothetical protein	60.7274	17.1777	3.1735	1.88835
RchiOBHmChr1g0374101	Putative protein kinase RLK-Pelle-LRR-XI-1 family	19.0695	11.45	0.608464	0.732405
RchiOBHmChr1g0374411	Putative small heat shock protein HSP20	0.481413	2.63905	1.62146	1.25408
RchiOBHmChr1g0374421	Putative glycerol-3-phosphate-transporting ATPase	17.0604	34.2015	93.9005	100.085
RchiOBHmChr1g0374431	hypothetical protein	18.5873	12.6654	6.93841	8.09426
RchiOBHmChr1g0374491	Putative trehalose-phosphatase	7.20379	6.53539	57.5646	26.8723
RchiOBHmChr1g0374511	Acid beta-fructofuranosidase 1, vacuolar	157.019	1.52707	146.09	43.8763
RchiOBHmChr1g0374521	Putative L-ascorbate oxidase	15.7352	8.36177	10.6819	52.1002
RchiOBHmChr1g0374671	Putative pectinesterase	0.577015	3.75818	0.702555	13.8873
RchiOBHmChr1g0374691	Putative pectinesterase	2220.92	10985.5	779.439	3056.56
RchiOBHmChr1g0374701	Putative pectinesterase	0.0001	0.0001	0.410755	1.38864
RchiOBHmChr1g0374721	Putative pectinesterase	1713.29	1520.92	3716.16	2408.98
RchiOBHmChr1g0374781	hypothetical protein	0.0001	0.0993301	3.131	0.51714
RchiOBHmChr1g0374791	NA	0.0001	0.165495	87.0467	27.2248
RchiOBHmChr1g0374811	Putative tetratricopeptide-like helical domain-containing protein	2.71492	3.3012	0.942565	3.61793
RchiOBHmChr1g0374841	Putative P-loop containing nucleoside triphosphate hydrolase, leucine-rich repeat domain, L	5.29058	4.00624	2.42188	0.999377
RchiOBHmChr1g0374851	Putative 6'-deoxychalcone synthase	28.2403	24.2684	15.9181	7.22504
RchiOBHmChr1g0374901	Putative chlorophyllase	2.75496	2.73533	1.01768	1.22264
RchiOBHmChr1g0374921	Putative phosphate-induced protein	301.148	111.2	102.762	55.633
RchiOBHmChr1g0374951	Putative ribosomal protein S10	165.848	196.246	63.3757	166.859
RchiOBHmChr1g0374961	hypothetical protein	14.5778	23.4777	4.98185	28.8061
RchiOBHmChr1g0374971	Putative ribosomal protein S15	65.1381	83.841	33.2212	93.6394
RchiOBHmChr1g0375011	NA	1.95406	1.95796	0.815613	1.60648
RchiOBHmChr1g0375051	Putative S-adenosyl-L-methionine-dependent methyltransferase	0.677913	3.73212	0.0200539	0.476493
RchiOBHmChr1g0375071	Putative transcription factor/ chromatin remodeling BED-type(Zn) family	12.9575	7.57318	2.28462	3.5602
RchiOBHmChr1g0375081	Putative peptidylprolyl isomerase	5.03165	10.0897	1.9503	19.2909
RchiOBHmChr1g0375091	Putative phosphopyruvate hydratase	87.6616	67.3685	18.8425	22.5442
RchiOBHmChr1g0375111	hypothetical protein	0.0168269	0.443867	0.0239356	0.0962395
RchiOBHmChr1g0375131	Putative PPC domain-containing protein	2.43658	4.72211	0.342383	1.344
RchiOBHmChr1g0375141	Putative microtubule-associated protein, MAP65/Ase1/PRC1	3.95604	3.63175	1.25486	1.42069
RchiOBHmChr1g0375201	hypothetical protein	1.51704	7.4908	0.388917	1.85572
RchiOBHmChr1g0375231	Putative aromatic-amino-acid transaminase, 1-aminocyclopropane-1-carboxylate synthase	17.34	10.2168	1.34101	2.43816
RchiOBHmChr1g0375261	Putative protein kinase RLK-Pelle-LRR-XIIIb family	3.34233	1.1007	0.0171366	0.0486888
RchiOBHmChr1g0375301	Putative abieta-7,13-dien-18-ol hydroxylase	1.14595	0.211004	0.170478	0.9553
RchiOBHmChr1g0375341	NA	1.31603	1.46295	0.550106	0.392138
RchiOBHmChr1g0375351	Putative exostosin	39.4705	11.301	120.613	20.1432
RchiOBHmChr1g0375361	Putative PLAT/LH2 domain-containing protein	31.222	55.3022	98.774	103.597
RchiOBHmChr1g0375371	Putative RNA helicase	184.809	178.095	77.7162	114.259
RchiOBHmChr1g0375421	Putative abieta-7,13-dien-18-ol hydroxylase	0.880838	0.469472	0.0001	0.0001
RchiOBHmChr1g0375431	Putative abieta-7,13-dien-18-ol hydroxylase	1.72506	1.57449	0.0001	0.0001
RchiOBHmChr1g0375451	NA	0.0420298	0.0001	2.91432	0.637243
RchiOBHmChr1g0375571	Putative abieta-7,13-dien-18-ol hydroxylase	2.48286	0.0355437	0.023027	0.0001
RchiOBHmChr1g0375641	Putative abieta-7,13-dien-18-ol hydroxylase	3.62934	5.88082	2.63185	6.99205
RchiOBHmChr1g0375671	Putative tetratricopeptide-like helical domain-containing protein	0.668413	0.833593	0.372163	1.25589
RchiOBHmChr1g0375681	Putative abieta-7,13-dien-18-ol hydroxylase	0.942644	0.654435	0.429822	1.59669
RchiOBHmChr1g0375721	Putative abieta-7,13-dien-18-ol hydroxylase	1.14439	0.358745	1.4284	0.251763
RchiOBHmChr1g0375751	Putative abieta-7,13-dien-18-ol hydroxylase	69.9154	38.1452	3.77562	7.47806
RchiOBHmChr1g0375761	Putative glycoside hydrolase, family 29	2.31157	5.76017	3.06765	3.53025
RchiOBHmChr1g0375811	Putative abieta-7,13-dien-18-ol hydroxylase	5.96593	3.33485	0.0849366	0.085502
RchiOBHmChr1g0375831	Putative abieta-7,13-dien-18-ol hydroxylase	23.6516	71.6643	43.223	77.7174
RchiOBHmChr1g0375841	Putative alpha-L-fucosidase	18.2359	4.88143	42.144	8.8041
RchiOBHmChr1g0375891	Putative tripeptidyl-peptidase II	1697.65	568.818	41.954	24.4399
RchiOBHmChr1g0375901	Putative TIR domain-containing protein	0.263141	0.139292	0.0669132	0.0295051
RchiOBHmChr1g0375921	Putative TIR domain, winged helix-turn-helix DNA-binding domain-containing protein	10.3631	8.93491	4.43508	6.07517
RchiOBHmChr1g0375961	Putative TIR domain-containing protein	2.50691	2.30852	0.947362	1.13343
RchiOBHmChr1g0375971	Putative TIR domain, P-loop containing nucleoside triphosphate hydrolase	4.70837	5.14688	1.81775	4.23592
RchiOBHmChr1g0375981	Putative hexosyltransferase	7.58816	2.27581	5.62672	2.13406
RchiOBHmChr1g0376041	NA	0.0001	0.0291776	7.2176	2.81278
RchiOBHmChr1g0376191	Putative transcription factor MADS-MIKC family	1.33537	0.795447	0.296784	0.29091
RchiOBHmChr1g0376241	hypothetical protein	3.60329	0.269343	3.85842	0.279882
RchiOBHmChr1g0376331	Putative transcription factor TCP family	1.74743	2.28859	1.77606	3.73504
RchiOBHmChr1g0376391	NA	1.73867	2.24154	0.570036	0.815867
RchiOBHmChr1g0376531	Putative LysM domain-containing protein	0.732493	1.84784	25.895	28.8626
RchiOBHmChr1g0376551	Putative oxidoreductase	1247.21	1207.19	221.991	384.684
RchiOBHmChr1g0376571	Putative protein kinase CAMK-CDPK family	122.232	97.4013	30.7841	25.6721
RchiOBHmChr1g0376601	hypothetical protein	54.7268	18.7816	64.2066	8.10311
RchiOBHmChr1g0376611	NA	154.825	177.413	72.3666	150.286
RchiOBHmChr1g0376621	Putative carboxylesterase	6.08399	4.73733	0.344832	0.291857
RchiOBHmChr1g0376631	Putative carboxylesterase	14.2916	4.57073	0.907432	0.838125
RchiOBHmChr1g0376641	Putative transcription factor AP2-EREBP family	0.324992	0.427368	15.1618	4.37956
RchiOBHmChr1g0376651	Putative transcription factor AP2-EREBP family	0.368507	0.449224	0.0960371	1.1437
RchiOBHmChr1g0376671	Putative pheromone shutdown, TraB	26.9164	27.2139	10.3128	13.1329
RchiOBHmChr1g0376731	Putative 4-hydroxy-tetrahydrodipicolinate reductase	0.900966	0.507827	0.559731	0.132209
RchiOBHmChr1g0376741	Putative cofactor assembly of complex C subunit B, CCB2/CCB4	12.2062	10.4507	3.0136	2.69267
RchiOBHmChr1g0376831	Putative IQ motif, EF-hand binding, P-loop containing nucleoside triphosphate hydrolase	29.4796	23.6416	1.85113	2.32651
RchiOBHmChr1g0376861	Putative peptidase S54, rhomboid	0.43287	0.351155	0.0307385	0.0518927
RchiOBHmChr1g0376881	Putative transcription factor & lipid binding Homobox-WOX family	1.11715	2.40565	0.633257	1.2068
RchiOBHmChr1g0376891	hypothetical protein	0.0191161	0.535948	0.457621	1.07871
RchiOBHmChr1g0376951	Putative protein kinase RLK-Pelle-LRR-Xb-1 family	1.11822	0.762611	0.0166801	0.199826
RchiOBHmChr1g0376961	Putative transcription factor HSF-type-DNA-binding family	10.8461	20.1227	32.4546	13.6309
RchiOBHmChr1g0376981	hypothetical protein	0.0407436	0.0001	0.229314	3.89731
RchiOBHmChr1g0376991	Putative 6-phospho-3-hexuloisomerase	3.99151	2.53492	1.66083	17.6811
RchiOBHmChr1g0377041	hypothetical protein	0.171537	0.0395045	14.3197	44.4622
RchiOBHmChr1g0377091	Putative F-box domain, leucine-rich repeat domain, L domain-containing protein	20.9067	18.3531	9.87045	9.51129
RchiOBHmChr1g0377111	Putative F-box domain, leucine-rich repeat domain, L domain-containing protein	119.022	87.7666	41.1968	31.0748
RchiOBHmChr1g0377161	Putative transcription factor WD40-like family	0.133524	0.454644	9.78641	2.26241
RchiOBHmChr1g0377211	Putative remorin	38.3363	12.1798	106.854	24.7017
RchiOBHmChr1g0377221	Putative ascorbate ferrireductase (transmembrane)	24.0822	11.4887	25.7869	8.73796
RchiOBHmChr1g0377231	Putative ascorbate ferrireductase (transmembrane)	24.1705	41.7319	56.7971	44.2116
RchiOBHmChr1g0377291	hypothetical protein	11.8783	5.11956	33.7376	4.06447
RchiOBHmChr1g0377341	Putative tetratricopeptide-like helical domain-containing protein	12.1348	11.5887	5.46562	9.7842
RchiOBHmChr1g0377351	Putative heavy metal-associated domain, HMA	1.71258	2.36674	12.831	7.45877
RchiOBHmChr1g0377401	Putative transcription factor interactor and regulator CCHC(Zn) family	14.2056	18.2195	13.8756	61.8004
RchiOBHmChr1g0377541	Putative purine-nucleoside phosphorylase	76.2754	17.2412	82.7828	28.613
RchiOBHmChr1g0377591	Putative cytochrome P450	5.38385	0.361584	1.30648	0.577505
RchiOBHmChr1g0377651	Putative pectinacetylesterase/NOTUM	0.188032	0.0917084	74.0031	57.7766
RchiOBHmChr1g0377661	Putative presenilin/signal peptide peptidase	26.3204	31.5494	53.7447	50.3441
RchiOBHmChr1g0377691	Putative cytochrome P450	4.71457	9.42384	25.323	30.7558
RchiOBHmChr1g0377751	Putative ribosomal protein L36e	123.831	148.495	59.941	121.498
RchiOBHmChr1g0377841	hypothetical protein	0.921941	0.674425	1.89678	1.86578
RchiOBHmChr1g0377861	Putative very-long-chain 3-oxoacyl-CoA reductase	4.1452	4.67338	1.16873	4.44662
RchiOBHmChr1g0377891	Putative citrate transporter-like domain-containing protein	1.66901	1.65254	2.15121	5.24973
RchiOBHmChr1g0377921	hypothetical protein	37.8064	64.6028	85.1398	151.128
RchiOBHmChr1g0377931	Putative twin-arginine translocation protein TatB	27.3477	26.9041	15.6497	44.3161
RchiOBHmChr1g0377941	Putative quinate O-hydroxycinnamoyltransferase	2377.28	545.559	89.9912	321.207
RchiOBHmChr1g0377961	hypothetical protein	0.858423	0.892594	0.375212	0.417277
RchiOBHmChr1g0377981	Putative fibrillarin, S-adenosyl-L-methionine-dependent methyltransferase	226.747	326.911	141.75	541.482
RchiOBHmChr1g0378001	Putative multi antimicrobial extrusion protein	145.294	275.556	306.735	304.817
RchiOBHmChr1g0378051	Putative multi antimicrobial extrusion protein	156.776	78.1398	125.28	37.8793
RchiOBHmChr1g0378071	Putative multi antimicrobial extrusion protein	4.3151	82.8227	63.9898	123.464
RchiOBHmChr1g0378081	Putative transcription factor GRAS family	78.7357	82.9804	392.753	370.078
RchiOBHmChr1g0378121	Putative ferric-chelate reductase (NADH)	0.0999083	0.76722	0.0876836	1.03398
RchiOBHmChr1g0378181	hypothetical protein	2.2103	1.76259	0.265758	0.884087
RchiOBHmChr1g0378191	hypothetical protein	1.20718	1.48886	0.208834	0.413858
RchiOBHmChr1g0378201	hypothetical protein	7.21548	6.25188	3.36429	3.22747
RchiOBHmChr1g0378281	Putative beta-carotene 3-hydroxylase	10.8876	39.9473	9.98057	41.9832
RchiOBHmChr1g0378391	Putative Heat shock protein Hsp90 family	112.777	81.9119	355.66	30.8143
RchiOBHmChr1g0378421	hypothetical protein	2.21907	0.673198	0.0882247	0.298756
RchiOBHmChr1g0378441	Putative transcription factor MYB-HB-like family	35.8075	31.7044	16.534	23.378
RchiOBHmChr1g0378461	Putative heavy metal-associated domain, HMA	29.0729	178.437	17.4537	60.2603
RchiOBHmChr1g0378531	hypothetical protein	36.1825	30.9487	13.6413	17.7639
RchiOBHmChr1g0378551	Putative thiomorpholine-carboxylate dehydrogenase	1.54151	1.71084	0.361787	0.465827
RchiOBHmChr1g0378571	Putative pentatricopeptide	7.40016	6.00324	1.79317	2.15252
RchiOBHmChr1g0378611	hypothetical protein	7.13039	11.3302	3.05759	4.99887
RchiOBHmChr1g0378621	Putative transcription factor WRKY family	0.213342	0.463202	0.338672	0.704647
RchiOBHmChr1g0378901	Putative hexosyltransferase	25.047	40.247	9.91441	19.4522
RchiOBHmChr1g0378911	Putative trafficking protein particle complex subunit	41.1285	31.6238	19.475	24.2152
RchiOBHmChr1g0378931	Putative hexosyltransferase	2.70984	3.70077	0.615094	1.45705
RchiOBHmChr1g0378941	Anthocyanidin 5,3-O-glucosyltransferase	71.4849	13.5393	67.3726	27.9056
RchiOBHmChr1g0378951	Putative ABC transporter, G1, P-loop containing nucleoside triphosphate hydrolase	19.6467	4.06287	8.43479	1.07522
RchiOBHmChr1g0379391	Putative Late embryogenesis abundant protein, LEA-14	66.0885	98.2136	90.7271	211.616
RchiOBHmChr1g0379471	NA	0.0582273	0.162525	20.3385	6.02275
RchiOBHmChr1g0379491	hypothetical protein	1.45496	2.02081	12.3064	13.4505
RchiOBHmChr1g0379521	Putative adenosinetriphosphatase	36.2624	32.2586	213.809	197.715
RchiOBHmChr1g0379531	Putative P-loop containing nucleoside triphosphate hydrolase	2.03569	2.55317	9.83944	12.8541
RchiOBHmChr1g0379541	Putative voltage-dependent anion channel	2.73429	16.453	51.8368	104.163
RchiOBHmChr1g0379591	hypothetical protein	19.2909	33.0208	65.7788	64.7252
RchiOBHmChr1g0379601	Putative protein kinase RLK-Pelle-SD-2b family	0.0001	0.0001	6.53203	3.27483
RchiOBHmChr1g0379631	hypothetical protein	0.0141394	0.514385	0.0310783	1.91418
RchiOBHmChr1g0379641	Putative transcription factor interactor and regulator CCHC(Zn) family	1.39031	1.20734	0.477842	0.917717
RchiOBHmChr1g0379721	Putative glycosidase	0.0740651	2.78839	2.41183	44.1942
RchiOBHmChr1g0379761	hypothetical protein	2.49124	1.94734	0.601771	0.985919
RchiOBHmChr1g0379851	Putative translation initiation factor 2, beta subunit	0.120214	0.482345	0.204296	0.290779
RchiOBHmChr1g0379981	Putative protein kinase RLK-Pelle-LRR-III family	16.6937	7.22432	64.9895	197.891
RchiOBHmChr1g0380021	Putative transcription factor AP2-EREBP family	8.87601	8.22822	2.33856	12.7125
RchiOBHmChr1g0380071	Putative arabinogalactan peptide, AGP	1.79175	1.40202	3.74337	1.24862
RchiOBHmChr1g0380121	Putative transcription factor WRKY family	0.0001	12.1085	1.23965	2.57623
RchiOBHmChr1g0380131	Putative RNA polymerase sigma-70 like domain-containing protein	5.25482	4.47469	32.8401	11.0594
RchiOBHmChr1g0380171	hypothetical protein	0.855297	0.663999	0.367523	0.504962
RchiOBHmChr1g0380201	Putative trehalose-phosphatase	3.43176	1.72432	12.689	12.3681
RchiOBHmChr1g0380401	hypothetical protein	48.5582	50.0563	9.70796	8.91076
RchiOBHmChr1g0380431	hypothetical protein	19.5821	13.4785	115.578	42.7774
RchiOBHmChr1g0380511	Putative starch synthase	21.3988	12.8133	20.2438	7.37372
RchiOBHmChr1g0380521	Putative IQ motif, EF-hand binding protein	45.3611	2.49788	180.292	10.9864
RchiOBHmChr1g0380531	Putative histidine kinase-like ATPase domain-containing protein	27.7319	18.4452	6.26256	9.25
RchiOBHmChr1g0380551	hypothetical protein	67.5514	70.7167	28.9662	51.9766
RchiOBHmChr1g0380591	Putative F-box domain-containing protein	19.9453	21.0136	6.00348	7.20655
RchiOBHmChr1g0380621	Putative aminoacyltransferase, E1 ubiquitin-activating enzyme	1038.44	808.641	423.661	305.642
RchiOBHmChr1g0380631	Putative tetratricopeptide-like helical domain-containing protein	32.4192	45.8216	20.2319	50.9073
RchiOBHmChr1g0380691	Putative EF-hand domain pair protein	0.237081	2.30698	1.10744	3.54705
RchiOBHmChr1g0380701	Putative dipeptidyl-peptidase IV transcription factor WD40-like family	7.95399	15.124	19.7758	35.9165
RchiOBHmChr1g0380721	Putative 1-phosphatidylinositol 4-kinase	1.87066	1.86215	35.364	36.0292
RchiOBHmChr1g0380731	Putative pectinesterase	859.615	571.349	14714.2	8694.75
RchiOBHmChr1g0380791	hypothetical protein	4.10523	3.69032	1.38648	2.66382
RchiOBHmChr1g0380821	Putative ribosomal protein L13e	2.65018	2.57356	2.43298	0.92949
RchiOBHmChr1g0380831	Putative ribosomal protein L13e	6.80049	5.28099	2.91976	2.44182
RchiOBHmChr1g0380861	Putative transferase	2.4144	2.25455	0.155077	0.551601
RchiOBHmChr1g0380881	Putative transcription factor C2C2-CO-like family	53.2251	167.289	33.1837	62.1462
RchiOBHmChr1g0380911	Putative transcription regulator GNAT family	1.6388	0.645442	0.0832963	0.0493256
RchiOBHmChr1g0380971	Putative non-specific serine/threonine protein kinase	22.7475	35.5206	48.3434	57.3816
RchiOBHmChr1g0380991	Putative vesicle transport protein, Got1/SFT2	1.2732	0.818836	0.575166	0.761024
RchiOBHmChr1g0381001	Putative glutamate synthase (NADH)	260.848	146.155	117.64	133.769
RchiOBHmChr1g0381021	hypothetical protein	12.2468	7.4311	27.3657	12.8018
RchiOBHmChr1g0381051	Putative spermidine synthase	20.0962	7.96966	38.0861	24.4255
RchiOBHmChr1g0381101	hypothetical protein	6.03055	8.92523	1.82301	4.14181
RchiOBHmChr1g0381451	Putative ABI family protein	2.98619	2.45153	0.898673	1.647
RchiOBHmChr1g0381461	Putative ABI family protein	7.60715	6.79567	2.42124	3.83458
RchiOBHmChr1g0381481	Putative carboxylesterase	1.84974	3.74457	3.42082	4.09679
RchiOBHmChr1g0381501	Putative tetratricopeptide-like helical domain-containing protein	3.5696	2.32803	0.963657	1.43993
RchiOBHmChr1g0381511	Putative ribosomal protein L9	26.1025	20.987	7.41772	15.1742
RchiOBHmChr1g0381601	NA	0.51928	0.131626	8.26669	1.60975
RchiOBHmChr1g0381611	Putative transcription factor interactor and regulator CCHC(Zn) family	63.9966	37.3666	337.397	72.7294
RchiOBHmChr1g0381631	hypothetical protein	7.11633	5.98266	3.33805	4.06123
RchiOBHmChr1g0381641	Putative protein-serine/threonine phosphatase	2.98764	1.45019	0.522584	0.271809
RchiOBHmChr1g0381691	Putative glucan endo-1,3-beta-D-glucosidase	8.39264	10.3728	0.679942	1.4306
RchiOBHmChr1g0381721	Putative pentapeptide	19.7635	25.9653	8.57364	14.2992
RchiOBHmChr1g0381741	Putative transcription factor WD40-like family	25.92	39.7934	11.445	15.7157
RchiOBHmChr1g0381851	Putative peptide methionine sulfoxide reductase MrsB	1.64309	4.59923	0.423932	1.68446
RchiOBHmChr1g0381901	Putative oligopeptide transporter, OPT superfamily	19.0396	18.8514	6.35203	8.9796
RchiOBHmChr1g0381931	Putative aminoacyltransferase, E1 ubiquitin-activating enzyme	0.422779	6.09703	0.399887	2.51114
RchiOBHmChr1g0381971	Putative molybdate-anion transporter, major facilitator superfamily domain-containing protein	51.7431	21.9892	48.7186	37.0294
RchiOBHmChr1g0381981	Putative Rhodanese-like domain-containing protein	12.1592	14.371	16.4996	3.94322
RchiOBHmChr1g0382001	Putative transcription factor B3-Domain family	33.1627	31.7836	11.3313	8.47096
RchiOBHmChr1g0382021	Putative winged helix-turn-helix DNA-binding domain, leucine-rich repeat domain, L	3.25617	9.98829	2.88363	4.00869
RchiOBHmChr1g0382151	hypothetical protein	0.154206	0.743448	0.184469	0.481516
RchiOBHmChr1g0382341	Putative ATPase, AAA-type, core, AAA-type ATPase domain-containing protein	1.5291	6.15499	13.0546	4.03436
RchiOBHmChr1g0382361	Putative oligopeptide transporter, OPT superfamily	7.47455	15.2533	3.24125	112.849
RchiOBHmChr1g0382381	Putative Rab-GTPase-TBC domain-containing protein	387.788	370.626	192.603	257.71
RchiOBHmChr1g0382391	Putative 6-phosphogluconolactonase	170.767	116.159	74.8475	96.7871
RchiOBHmChr1g0382401	Putative ribosomal protein L40e	388.573	445.576	185.007	527.055
RchiOBHmChr1g0382411	Putative pyridoxine 4-dehydrogenase	88.623	144.574	51.31	135.69
RchiOBHmChr1g0382431	Putative transcription factor Homobox-WOX family	67.0346	725.422	21.229	398.678
RchiOBHmChr1g0382651	hypothetical protein	6.86389	9.04928	3.21959	4.37619
RchiOBHmChr1g0382671	hypothetical protein	48.9069	83.0429	41.145	103.459
RchiOBHmChr1g0382681	Putative transcription factor interactor and regulator C3H-WRC/GRF family	7.87407	51.8434	0.432801	17.8098
RchiOBHmChr1g0382751	Putative IQ motif, EF-hand binding, P-loop containing nucleoside triphosphate hydrolase	1.90585	2.37813	0.0110884	0.0001
RchiOBHmChr1g0382761	Putative small heat shock protein HSP20	1.90848	1.80168	0.0669193	0.0363618
RchiOBHmChr1g0382801	hypothetical protein	0.136039	0.497423	1.49799	4.38286
RchiOBHmChr1g0382821	hypothetical protein	3.97564	4.94412	0.0223322	0.280945
RchiOBHmChr1g0382831	Putative START-like domain-containing protein	0.810687	15.1524	21.064	78.7722
RchiOBHmChr1g0382871	Putative response regulator and transcription factor RR-A-type family	9.66885	11.9146	0.298481	21.3051
RchiOBHmChr1g0382891	Putative Late embryogenesis abundant protein, LEA-14	1.49886	8.25023	0.92217	7.66685
RchiOBHmChr1g0382921	Putative chromatin regulator PHD family	0.111362	0.0001	3.50956	1.16634
RchiOBHmChr1g0382931	Putative transcription factor WD40-like family	75.2794	65.1431	17.453	24.9895
RchiOBHmChr1g0382951	Putative flavanone 3-dioxygenase	8.67916	7.10376	1.81987	3.71652
RchiOBHmChr1g0382971	hypothetical protein	2.11829	0.442736	0.473484	0.403286
RchiOBHmChr1g0383021	Putative nascent polypeptide-associated complex subunit alpha	106.097	108.842	48.8088	78.4574
RchiOBHmChr1g0383031	Putative peroxidase	0.131041	0.14652	3.87918	0.438455
RchiOBHmChr1g0383041	hypothetical protein	20.4932	20.0144	9.74487	12.7873
RchiOBHmChr1g0383051	hypothetical protein	1.02944	1.16664	1.1906	2.77249
RchiOBHmChr1g0383071	Putative heavy metal-associated domain, HMA	64.0815	35.1355	30.2481	44.2119
RchiOBHmChr1g0383081	Putative peptidase M20	36.1907	80.7144	24.4084	102.897
RchiOBHmChr1g0383091	Putative transcription factor NAM family	5.29787	7.87654	7.22124	26.6808
RchiOBHmChr1g0383111	Putative endonuclease/exonuclease/phosphatase, EF-hand domain pair	2.96184	2.05696	2.52473	1.21837
RchiOBHmChr1g0383191	Putative protein kinase RLK-Pelle-LRR-XI-1 family	17.2649	27.6534	57.6542	188.389
RchiOBHmChr1g0383201	Putative Band 7 domain, Stomatin family, Band 7 extension	51.1222	75.2173	27.0939	80.2142
RchiOBHmChr1g0383221	Putative Ion channel regulatory protein, UNC-93	12.5801	17.7412	48.108	42.1303
RchiOBHmChr1g0383291	Putative thaumatin	0.751273	0.465218	0.040841	0.140604
RchiOBHmChr1g0383321	hypothetical protein	13.5089	10.87	526.933	481.783
RchiOBHmChr1g0383401	Putative Vps72/YL1 family protein	35.2651	34.8827	12.6793	23.6338
RchiOBHmChr1g0383441	Putative endopeptidase, NLPC/P60 domain, LRAT-like domain-containing protein	0.0421535	1.06829	0.0001	2.61863
RchiOBHmChr1g0383531	Putative Agenet-like domain-containing protein	1.08978	1.34722	0.38609	0.929045
RchiOBHmChr1g0383541	Putative ribosomal protein L13e	981.476	1043.31	205.974	686.198
RchiOBHmChr1g0383561	Putative endopeptidase, NLPC/P60 domain, LRAT-like domain-containing protein	0.0001	5.09673	0.519468	13.304
RchiOBHmChr1g0383741	Putative tetratricopeptide-like helical domain-containing protein	3.66566	3.37648	1.11558	1.35127
RchiOBHmChr1g0383761	hypothetical protein	303.604	139.838	133.018	106.752
RchiOBHmChr1g0383771	Putative PDZ domain, rubredoxin-type	8.80107	7.07624	5.33845	2.11684
RchiOBHmChr1g0383821	hypothetical protein	17.7653	24.9053	6.36565	12.5673
RchiOBHmChr1g0383841	Putative gluconokinase	1.73642	20.5449	7.40225	24.5905
RchiOBHmChr1g0383911	Putative transcription factor WD40-like family	61.2158	53.9514	25.459	35.4118
RchiOBHmChr1g0383921	Putative protein phosphatase 4 core regulatory subunit R2	90.3549	61.8115	35.8724	30.7575
RchiOBHmChr1g0383931	Putative GTP diphosphokinase	33.9821	17.0816	49.6166	11.956
RchiOBHmChr1g0383951	Anthocyanidin 3-O-glucosyltransferase 1	0.05174	0.0255494	1.94353	1.45204
RchiOBHmChr1g0383971	Putative ER lumen protein retaining receptor	32.7233	134.106	48.14	132.675
RchiOBHmChr1g0384031	Putative laccase	0.0475497	21.3049	188.855	934.93
RchiOBHmChr1g0384101	Putative major facilitator, sugar transporter, major facilitator superfamily	21.5178	24.558	47.4776	56.6635
RchiOBHmChr1g0384121	hypothetical protein	8.5393	9.71525	5.91487	15.6018
RchiOBHmChr1g0384131	Putative P-loop containing nucleoside triphosphate hydrolase	21.2291	18.7067	6.3512	7.6359
RchiOBHmChr1g0384191	Putative tetratricopeptide-like helical domain-containing protein	7.72283	6.68403	1.21764	2.77217
RchiOBHmChr1g0384201	Putative tetratricopeptide-like helical domain-containing protein	3.59428	3.25353	7.508	5.4584
RchiOBHmChr1g0384221	Putative ATPase, AAA-type, core, P-loop containing nucleoside triphosphate hydrolase	11.5605	15.9967	2.0757	28.5593
RchiOBHmChr1g0384231	Putative acid--thiol ligase	37.7564	13.6209	77.6245	21.0589
RchiOBHmChr1g0384241	Putative transcription factor WD40-like family	0.3975	0.604388	0.0622762	0.629251
RchiOBHmChr1g0384251	Putative transcription factor WD40-like family	1.99289	3.16492	0.288183	3.60694
RchiOBHmChr1g0384291	Putative target of Myb protein	28.3133	46.9029	80.7179	70.5457
RchiOBHmChr1g0384301	NA	93.3562	64.7511	19.8018	19.8519
RchiOBHmChr1g0384491	hypothetical protein	13.577	10.3322	6.09965	8.99624
RchiOBHmChr1g0384511	hypothetical protein	17.5151	14.4881	8.25753	8.57355
RchiOBHmChr1g0384561	Putative alcohol dehydrogenase	67.5151	151.34	77.6232	167.19
RchiOBHmChr1g0384601	Putative transcription factor interactor and regulator C3H-WRC/GRF family	4.11718	4.06567	1.24281	3.04058
RchiOBHmChr1g0384631	Putative RNA polymerase sigma-70 like domain, RNA polymerase sigma-B factor	28.1505	30.6651	65.3269	19.0921
RchiOBHmChr1g0384641	hypothetical protein	38.7653	26.015	13.6924	20.1221
RchiOBHmChr2g0084241	Putative methylenetetrahydrofolate dehydrogenase (NADP(+)), Methenyltetrahydrofolate cyclohydrolase	12.8528	7.16755	2.35249	2.87702
RchiOBHmChr2g0084261	Putative methylenetetrahydrofolate reductase (NAD(P)H)	234.164	104.886	233.942	160.484
RchiOBHmChr2g0084281	hypothetical protein	0.139152	2.6489	0.0972217	2.70611
RchiOBHmChr2g0084361	hypothetical protein	87.6363	454.375	82.8347	380.115
RchiOBHmChr2g0084381	Putative Late embryogenesis abundant protein, LEA-14	35.0843	33.9479	74.6418	69.4332
RchiOBHmChr2g0084391	Putative RAP domain-containing protein	2.80729	3.35026	0.883727	1.47699
RchiOBHmChr2g0084431	Putative poly(ADP-ribose) glycohydrolase	9.07226	7.41285	3.46578	4.01756
RchiOBHmChr2g0084491	Putative phosphotransferase with an alcohol group as acceptor	255.022	140.079	23.2707	23.3685
RchiOBHmChr2g0084641	Putative oxidoreductase	35.2314	41.0582	13.1065	20.3252
RchiOBHmChr2g0084671	Putative F-box domain-containing protein	0.0396284	0.79023	0.298454	1.85754
RchiOBHmChr2g0084711	Putative oxidoreductase	0.130548	0.162623	0.184431	1.03796
RchiOBHmChr2g0084731	Putative oxidoreductase	25.8899	18.3882	4.52668	3.20138
RchiOBHmChr2g0084741	Putative oxidoreductase	129.979	98.1154	182.734	73.8588
RchiOBHmChr2g0084791	Putative protein kinase TKL-Pl-5 family	14.0943	48.6924	11.6887	21.8032
RchiOBHmChr2g0084801	Putative ribosomal protein S24e	300.04	397.903	220.43	591.425
RchiOBHmChr2g0084811	Putative EF-hand domain pair, letm1 ribosome-binding domain-containing protein	120.13	202.221	105.797	336.63
RchiOBHmChr2g0084841	Putative UDP-glucuronosyl/UDP-glucosyltransferase	5.29747	0.17597	6.09454	0.108054
RchiOBHmChr2g0084851	Putative UDP-glucuronosyl/UDP-glucosyltransferase	7.22475	8.44834	1.98232	1.46516
RchiOBHmChr2g0084901	Putative UDP-glucuronosyl/UDP-glucosyltransferase	93.2867	62.4559	146.795	58.3623
RchiOBHmChr2g0084921	Putative UDP-glucuronosyl/UDP-glucosyltransferase	259.426	357.554	34.5486	26.4378
RchiOBHmChr2g0084941	Putative histone acetyltransferase	51.6452	40.1719	19.929	15.7853
RchiOBHmChr2g0084971	Putative formin, FH2 domain-containing protein	28.5098	15.7796	14.1503	9.27963
RchiOBHmChr2g0085031	hypothetical protein	1.01865	0.832357	0.336538	0.565658
RchiOBHmChr2g0085081	Putative leucine-rich repeat domain, L domain-containing protein	0.85389	0.664114	0.294798	0.377767
RchiOBHmChr2g0085111	Putative P-loop containing nucleoside triphosphate hydrolase, leucine-rich repeat domain, L	5.63009	2.89064	8.00066	3.99655
RchiOBHmChr2g0085121	Putative leucine-rich repeat domain, L domain-containing protein	1.87847	0.909911	3.70609	1.17912
RchiOBHmChr2g0085141	Putative ribosomal protein L5 eukaryotic/L18 archaeal	52.7488	58.5372	51.9788	105.359
RchiOBHmChr2g0085151	Putative oxoglutarate/iron-dependent dioxygenase, isopenicillin N synthase	0.693591	9.16644	0.548946	5.40633
RchiOBHmChr2g0085171	Putative Rhodanese-like domain-containing protein	6.65648	6.6671	3.3097	4.26574
RchiOBHmChr2g0085181	Putative carboxypeptidase D	33.4488	30.1355	89.5228	86.0001
RchiOBHmChr2g0085221	Putative DNA-directed RNA polymerase	14.6634	11.0736	6.08219	19.2546
RchiOBHmChr2g0085271	Putative FAD dependent protein	14.6733	13.2223	4.59262	6.93546
RchiOBHmChr2g0085281	Putative QWRF family protein	36.1927	16.0885	32.5562	13.1568
RchiOBHmChr2g0085291	Putative tetratricopeptide-like helical domain, DYW domain-containing protein	1.84943	3.45288	1.08908	5.81617
RchiOBHmChr2g0085301	Putative cellulose synthase (UDP-forming) chromatin regulator PHD family	16.6315	3.69476	12.4619	9.22954
RchiOBHmChr2g0085321	Putative oxidoreductase	20.5576	12.3921	1.98556	3.11716
RchiOBHmChr2g0085381	hypothetical protein	1.22422	0.99978	0.500274	0.519763
RchiOBHmChr2g0085411	Putative translation initiation factor 3	22.3592	16.53	7.43151	9.45802
RchiOBHmChr2g0085421	Putative Heat shock protein 70 family	2.55995	3.57012	49.0279	3.59234
RchiOBHmChr2g0085431	hypothetical protein	0.162427	0.199827	1.66642	0.154673
RchiOBHmChr2g0085451	hypothetical protein	2.46666	16.704	2.76673	7.43309
RchiOBHmChr2g0085461	hypothetical protein	0.67133	6.96153	11.7425	15.1376
RchiOBHmChr2g0085471	hypothetical protein	5.61173	7.79259	1.77133	3.30484
RchiOBHmChr2g0085521	hypothetical protein	49.7338	87.2469	106.046	102.017
RchiOBHmChr2g0085531	hypothetical protein	1.59821	3.34192	0.0001	0.533319
RchiOBHmChr2g0085551	Putative ribosomal protein S2	1.64351	1.8466	0.82359	1.72921
RchiOBHmChr2g0085571	Putative cupredoxin	1.05991	0.30433	0.0001	0.110577
RchiOBHmChr2g0085601	Putative nonaspanin (TM9SF), major facilitator superfamily domain-containing protein	75.9755	32.6616	13.82	8.08176
RchiOBHmChr2g0085721	Putative translation elongation factor IF5A, translation elongation factor P	532.323	559.607	241.527	335.203
RchiOBHmChr2g0085731	Putative protein kinase RLK-Pelle-LRR-VII-2 family	73.9978	24.826	4.8116	8.05946
RchiOBHmChr2g0085751	Putative ubiquitinyl hydrolase 1	864.256	863.734	164.828	264.299
RchiOBHmChr2g0085771	Putative acyl-CoA (9+3)-desaturase	15.7431	21.7925	32.6661	18.6331
RchiOBHmChr2g0085811	hypothetical protein	60.586	26.1946	38.2264	16.7122
RchiOBHmChr2g0085831	Putative protein kinase CAMK-CAMKL-CHK1 family	1057.14	1758.47	3702.28	4937.01
RchiOBHmChr2g0085841	Putative double-stranded RNA-binding domain-containing protein	48.4836	20.1208	69.8439	28.3788
RchiOBHmChr2g0085851	hypothetical protein	1.67814	0.759777	1.59714	0.931753
RchiOBHmChr2g0085881	hypothetical protein	20.55	8.90315	10.2685	8.14312
RchiOBHmChr2g0085901	Putative cytochrome c oxidase, subunit VIb	12.4647	15.3426	2.91513	7.5969
RchiOBHmChr2g0085911	Putative transcription factor bHLH family	6.90028	12.8044	22.2347	69.5049
RchiOBHmChr2g0085921	Putative glyceraldehyde-3-phosphate dehydrogenase (NADP(+))	166.312	63.2333	171.798	126.636
RchiOBHmChr2g0085931	Putative ribosomal protein S12e	89.1711	97.1203	19.0434	52.992
RchiOBHmChr2g0086031	Putative F-box domain-containing protein	5.35659	4.7322	2.64428	2.05099
RchiOBHmChr2g0086071	hypothetical protein	2.62511	1.03556	2.55182	1.3
RchiOBHmChr2g0086121	Putative CALMODULIN-BINDING PROTEIN60	4.54861	27.3021	24.5639	55.8604
RchiOBHmChr2g0086131	Putative response regulator and transcription factor RR-B-type family	1.68371	0.834786	1.6255	1.83124
RchiOBHmChr2g0086141	Putative serine aminopeptidase, S33, alpha/Beta hydrolase	4.88651	7.46601	13.8719	14.4447
RchiOBHmChr2g0086151	Putative protein phosphatase DevT	14.4194	10.9963	8.9923	4.27566
RchiOBHmChr2g0086361	Putative ribosomal protein L39e	397.829	507.468	210.81	598.036
RchiOBHmChr2g0086401	Putative FAD/NAD(P)-binding domain-containing protein	6.74315	6.39091	0.494084	0.839385
RchiOBHmChr2g0086411	Putative DNA helicase	2.61645	2.22725	0.623879	1.74987
RchiOBHmChr2g0086421	Putative ribonuclease III post-transcriptional gene silencing PAZ-Argonaute family	11.2217	10.8981	1.77782	4.96224
RchiOBHmChr2g0086561	hypothetical protein	86.3605	94.5138	53.6455	124.273
RchiOBHmChr2g0086661	Putative transcription factor Homobox-WOX family	72.0965	73.228	19.1111	27.3908
RchiOBHmChr2g0086751	NA	304.816	183.273	136.778	56.7456
RchiOBHmChr2g0086761	hypothetical protein	40.9488	17.5178	9.58912	69.7507
RchiOBHmChr2g0086781	Putative protein-serine/threonine phosphatase transcription factor DBP family	3.45521	2.4348	31.4798	5.9007
RchiOBHmChr2g0086791	Putative ribosomal protein S17/S11	30.6106	36.4526	12.6969	36.4083
RchiOBHmChr2g0086811	hypothetical protein	0.0104176	0.0107668	0.594547	3.82684
RchiOBHmChr2g0086851	hypothetical protein	24.8501	11.6402	57.2372	68.419
RchiOBHmChr2g0086891	Putative demethylmenaquinone methyltransferase	1.6508	0.774292	0.295319	0.174856
RchiOBHmChr2g0086921	Putative mycobacterial pentapeptide	0.283857	0.0333765	3.83971	1.6134
RchiOBHmChr2g0086941	hypothetical protein	0.0161759	0.0253754	0.419875	2.18292
RchiOBHmChr2g0086971	Putative major facilitator superfamily	19.8445	32.1883	55.2883	72.131
RchiOBHmChr2g0087001	Putative sterile alpha motif/pointed domain-containing protein	18.4921	7.49009	0.0101536	0.438197
RchiOBHmChr2g0087021	Putative harbinger transposase-derived nuclease domain-containing protein	2.71832	2.22868	0.14816	0.602503
RchiOBHmChr2g0087051	hypothetical protein	27.19	26.9623	5.54826	9.2762
RchiOBHmChr2g0087081	Putative leucine-rich repeat domain, L domain-containing protein	81.5293	89.7982	29.5032	31.334
RchiOBHmChr2g0087101	hypothetical protein	20.6196	19.8137	8.74064	15.5934
RchiOBHmChr2g0087111	Putative hydrolase	7.75304	9.01365	2.92255	6.34549
RchiOBHmChr2g0087151	Putative glycosidase	5.76651	1.20463	23.3061	9.32856
RchiOBHmChr2g0087171	Putative codeine 3-O-demethylase	0.860723	3.18678	0.467363	1.5429
RchiOBHmChr2g0087191	Putative codeine 3-O-demethylase	0.378855	2.31445	0.796219	2.57033
RchiOBHmChr2g0087201	Putative codeine 3-O-demethylase	1.49075	11.0798	1.30142	4.92725
RchiOBHmChr2g0087211	Putative codeine 3-O-demethylase	9.16742	57.6906	9.21132	23.015
RchiOBHmChr2g0087231	Putative codeine 3-O-demethylase	1.92244	2.2283	0.148336	0.495639
RchiOBHmChr2g0087261	Putative codeine 3-O-demethylase	2.40193	4.58777	0.0308565	0.56549
RchiOBHmChr2g0087371	Putative Late embryogenesis abundant protein, LEA-14	0.0138083	3.63804	5.76162	4.9101
RchiOBHmChr2g0087391	hypothetical protein	20.1662	28.3692	47.8681	26.134
RchiOBHmChr2g0087431	Putative chloride channel, voltage gated	20.0511	32.3108	43.127	54.9454
RchiOBHmChr2g0087501	hypothetical protein	224.328	64.5656	122.381	47.1941
RchiOBHmChr2g0087561	Putative NatC N(alpha)-terminal acetyltransferase, Mak10 subunit	186.266	190.704	67.1445	76.5676
RchiOBHmChr2g0087591	Putative F-box domain, leucine-rich repeat domain, L domain-containing protein	10.0209	11.003	4.73039	5.74581
RchiOBHmChr2g0087601	hypothetical protein	691.937	113.287	2824.23	207.719
RchiOBHmChr2g0087621	Putative telomere-associated protein Rif1	2.73279	1.87109	8.43419	8.82136
RchiOBHmChr2g0087681	Putative protein kinase RLK-Pelle-RLCK-VIIa-2 family	43.5685	17.498	15.6483	15.9159
RchiOBHmChr2g0087701	Putative EF-hand domain pair protein	11.2968	33.227	24.9298	25.7811
RchiOBHmChr2g0087731	NA	3.20916	1.40899	2.51632	1.52258
RchiOBHmChr2g0087781	Putative transcription factor MYB-HB-like family	0.800452	0.291762	0.0102806	0.395588
RchiOBHmChr2g0087891	Putative Actin family	8.48226	15.5358	3.19184	10.5694
RchiOBHmChr2g0087991	Putative cupredoxin	0.0001	0.555051	0.0001	2.95041
RchiOBHmChr2g0088011	Putative Blue (type 1) copper binding protein	0.0001	1.84047	31.0088	303.603
RchiOBHmChr2g0088171	Putative transcription factor C2C2-YABBY family	10.2207	16.1948	51.6123	53.6546
RchiOBHmChr2g0088191	Putative equilibrative nucleoside transporter	1.43447	3.59743	0.942424	4.96271
RchiOBHmChr2g0088211	Putative tetratricopeptide-like helical domain-containing protein	46.0544	48.8903	30.4277	200.671
RchiOBHmChr2g0088251	Putative F-box domain, leucine-rich repeat domain, L domain-containing protein	8.15602	202.915	15.2796	149.784
RchiOBHmChr2g0088291	hypothetical protein	2.39602	4.43775	9.7009	14.1143
RchiOBHmChr2g0088361	Putative peroxidase	0.148081	0.0001	1.77868	0.790495
RchiOBHmChr2g0088381	Putative Heme oxygenase (biliverdin-producing)	11.7204	14.7233	28.9217	24.444
RchiOBHmChr2g0088401	Putative Heat shock protein DnaJ, cysteine-rich	35.9384	35.2063	6.63481	13.9226
RchiOBHmChr2g0088411	hypothetical protein	40.2406	39.2336	6.97816	9.73782
RchiOBHmChr2g0088541	NA	10.9158	11.7431	2.89477	3.45063
RchiOBHmChr2g0088551	Putative oxidoreductase	9.07167	11.2038	0.313982	4.41427
RchiOBHmChr2g0088571	Putative tetratricopeptide-like helical domain-containing protein	1.06042	1.04456	0.925904	2.34011
RchiOBHmChr2g0088581	Putative glucuronosyltransferase	30.4716	14.0507	28.7881	7.53061
RchiOBHmChr2g0088591	Putative sugar phosphate transporter domain-containing protein	67.9207	52.2143	202.501	119.837
RchiOBHmChr2g0088601	Putative proton-dependent oligopeptide transporter family, major facilitator superfamily	4.59575	0.343201	111.196	29.2595
RchiOBHmChr2g0088621	Putative proton-dependent oligopeptide transporter family, major facilitator superfamily	0.329727	0.158441	1.42685	0.484704
RchiOBHmChr2g0088651	Putative FAS1 domain-containing protein	14.4242	4.69898	94.088	20.7007
RchiOBHmChr2g0088661	Putative tetratricopeptide-like helical domain-containing protein	0.242806	0.31912	0.0314522	0.322222
RchiOBHmChr2g0088681	Putative 50S ribosomal protein L30e	43.2668	52.4597	17.5866	41.8658
RchiOBHmChr2g0088711	Putative ribosomal biogenesis regulatory protein	52.4153	65.9974	14.9733	38.1619
RchiOBHmChr2g0088731	Putative RNA helicase	11.2774	6.635	0.944278	0.898109
RchiOBHmChr2g0088751	Putative ethanolamine kinase	10.9307	12.7774	24.967	18.0776
RchiOBHmChr2g0088781	Putative RNA helicase	0.955907	0.358068	0.147359	0.181433
RchiOBHmChr2g0088811	Putative ethanolamine kinase	4.18219	5.90915	12.9758	8.43513
RchiOBHmChr2g0088981	Putative ethanolamine kinase	10.411	13.4965	25.657	17.0415
RchiOBHmChr2g0089031	Putative ethanolamine kinase	1.20182	1.73295	2.58968	1.82926
RchiOBHmChr2g0089061	Putative glyoxalase/Bleomycin resistance protein/Dihydroxybiphenyl dioxygenase	22.2264	52.2717	17.3784	8.11206
RchiOBHmChr2g0089081	Putative dynein ATPase	0.231508	0.109832	4.89019	2.6432
RchiOBHmChr2g0089121	Putative aspartate racemase	7.66148	3.97555	3.00841	1.71847
RchiOBHmChr2g0089141	Putative transcription factor C3H family	2.04838	5.86076	0.788352	5.56604
RchiOBHmChr2g0089171	Putative early nodulin 93 ENOD93 protein	0.400901	0.227427	0.653995	0.10075
RchiOBHmChr2g0089181	Putative protein kinase AGC-RSK-2 family	6.84412	2.33748	1.23657	1.57923
RchiOBHmChr2g0089201	Putative Heat shock protein DnaJ, cysteine-rich	16.7635	16.0824	5.59684	7.50366
RchiOBHmChr2g0089211	Putative protein kinase TKL-Pl-6 family	0.990585	0.385385	0.0606189	0.0918366
RchiOBHmChr2g0089221	Putative Zinc finger, RING/FYVE/PHD-type	35.147	39.1813	14.6668	17.2485
RchiOBHmChr2g0089241	Putative lysophospholipase	244.583	169.628	114.285	74.9356
RchiOBHmChr2g0089251	Putative protein kinase RLK-Pelle-SD-2b family	9.81288	6.53718	2.91873	1.05795
RchiOBHmChr2g0089261	Putative methyltransferase	169.364	185.785	25.003	137.248
RchiOBHmChr2g0089271	hypothetical protein	0.0001	0.0447808	1.71855	5.41558
RchiOBHmChr2g0089291	Putative DNA topoisomerase (ATP-hydrolyzing)	0.850471	0.24038	0.484316	0.246156
RchiOBHmChr2g0089301	Putative protein kinase RLK-Pelle-DLSV family	9.58306	3.91495	4.18555	2.30353
RchiOBHmChr2g0089311	Putative non-specific serine/threonine protein kinase	4.71377	1.83443	3.26867	1.08834
RchiOBHmChr2g0089371	Putative ENT domain, Agenet-like domain, Agenet domain, plant type	5.97346	7.46405	12.1772	11.4712
RchiOBHmChr2g0089381	Putative cytochrome P450	11.8841	20.854	51.9643	50.4126
RchiOBHmChr2g0089411	hypothetical protein	6.98033	12.4602	330.592	149.978
RchiOBHmChr2g0089421	Putative potassium channel, voltage-dependent, EAG/ELK/ERG	1.04518	10.1219	6.35241	47.4919
RchiOBHmChr2g0089451	Putative rlpA-like protein, double-psi beta-barrel	0.0829277	1.01853	2.53074	14.8971
RchiOBHmChr2g0089461	Putative proteasome endopeptidase complex	301.953	336.196	666.084	617.132
RchiOBHmChr2g0089501	Putative SOUL heme-binding protein	3.8208	2.15824	2.57492	0.856847
RchiOBHmChr2g0089511	hypothetical protein	9.94225	0.0001	0.29192	0.251258
RchiOBHmChr2g0089551	Putative sugar phosphate transporter domain, GDP-mannose transporter GONST4, plant	29.1896	24.2386	63.8737	60.7533
RchiOBHmChr2g0089561	Putative tetratricopeptide-like helical domain, DYW domain-containing protein	1.26489	0.238704	0.48703	0.123974
RchiOBHmChr2g0089571	Putative transcription factor GRAS family	53.0026	17.8153	83.9442	19.9889
RchiOBHmChr2g0089611	Putative tetratricopeptide-like helical domain-containing protein	0.1605	0.0162342	4.11026	0.477022
RchiOBHmChr2g0089621	Putative pentatricopeptide	0.169365	0.0151669	1.23783	0.0799875
RchiOBHmChr2g0089641	Putative protein kinase RLK-Pelle-LRR-III family	15.4491	7.34842	34.386	10.6487
RchiOBHmChr2g0089741	Putative sulfate-transporting ATPase	192.857	40.9182	9.86127	11.7761
RchiOBHmChr2g0089761	Putative RecQ mediated genome instability protein	126.014	111.347	36.7353	57.8177
RchiOBHmChr2g0089771	hypothetical protein	63.1627	53.9079	135.289	80.818
RchiOBHmChr2g0089801	Putative transcription factor interactor and regulator AUX-IAA family	60.2989	39.0215	10.8708	8.44939
RchiOBHmChr2g0089811	Putative oleoyl-[acyl-carrier-protein] hydrolase	229.064	73.7525	491.6	203.902
RchiOBHmChr2g0089871	hypothetical protein	2.06555	2.8528	1.7626	3.75623
RchiOBHmChr2g0089931	NA	2.09679	0.643662	0.979093	0.451526
RchiOBHmChr2g0089941	Putative sugar phosphate transporter domain-containing protein	1.78641	0.253268	0.532107	0.102728
RchiOBHmChr2g0089991	Putative transcription factor Tesmin family	6.96221	6.83258	2.67832	4.14358
RchiOBHmChr2g0090011	hypothetical protein	6.75205	5.85759	2.54294	8.0693
RchiOBHmChr2g0090021	Putative ribonuclease P	10.5835	6.85183	1.20719	3.04977
RchiOBHmChr2g0090071	Putative dynein ATPase	17.5792	67.0406	6.6692	30.1712
RchiOBHmChr2g0090171	hypothetical protein	12.5276	12.2953	4.4778	5.24207
RchiOBHmChr2g0090201	hypothetical protein	0.981805	0.940894	0.310175	0.398299
RchiOBHmChr2g0090251	Putative tetratricopeptide-like helical domain-containing protein	2.78077	2.78434	1.20058	0.430661
RchiOBHmChr2g0090261	hypothetical protein	1.95412	1.6022	0.68443	1.17076
RchiOBHmChr2g0090271	NA	60.0182	61.7226	11.3444	18.8677
RchiOBHmChr2g0090301	Putative chlorophyll(ide) b reductase	40.2379	46.4687	98.4695	156.735
RchiOBHmChr2g0090311	Putative ankyrin repeat-containing domain, P-loop containing nucleoside triphosphate hydrolase	18.5321	21.4527	39.0045	38.1839
RchiOBHmChr2g0090321	Putative transcription factor interactor and regulator CCHC(Zn) family	2.71091	4.1974	1.80981	7.01349
RchiOBHmChr2g0090331	hypothetical protein	12.2861	33.3029	31.4976	43.3025
RchiOBHmChr2g0090351	Putative major facilitator, sugar transporter, major facilitator superfamily	10.3282	12.4985	67.9643	50.1553
RchiOBHmChr2g0090411	hypothetical protein	2.41669	3.06273	0.719754	2.31756
RchiOBHmChr2g0090431	Putative indole-3-pyruvate monooxygenase	2.21854	2.06618	8.21418	1.42358
RchiOBHmChr2g0090441	Putative transcription factor HSF-type-DNA-binding family	21.0597	22.0972	6.82891	12.3519
RchiOBHmChr2g0090451	Putative plus-end-directed kinesin ATPase	16.2055	7.4979	3.56722	2.41517
RchiOBHmChr2g0090471	Putative aminoacyltransferase, E1 ubiquitin-activating enzyme	0.54903	0.675244	0.134224	0.618108
RchiOBHmChr2g0090481	hypothetical protein	117.503	88.6765	22.2463	29.5561
RchiOBHmChr2g0090491	Putative protein kinase RLK-Pelle-DLSV family	0.0001	0.0086311	0.0859077	0.373879
RchiOBHmChr2g0090521	Putative vacuolar protein sorting-associated protein Ist1	74.3027	74.6443	204.881	151.528
RchiOBHmChr2g0090561	hypothetical protein	0.0197369	0.0112586	5.68803	7.83228
RchiOBHmChr2g0090601	Putative Late embryogenesis abundant protein, LEA-14	20.7763	29.494	63.4326	63.391
RchiOBHmChr2g0090621	hypothetical protein	1.42433	1.40571	0.375753	0.453779
RchiOBHmChr2g0090631	hypothetical protein	23.9832	30.3809	54.9093	56.5161
RchiOBHmChr2g0090721	Putative oxidoreductase	6.39524	1.04207	2.48701	131.025
RchiOBHmChr2g0090731	Putative aldehyde dehydrogenase (NAD(P)(+))	0.0001	0.00456272	0.00742503	22.8753
RchiOBHmChr2g0090741	Putative oxidoreductase	0.276463	0.225257	0.305847	0.96329
RchiOBHmChr2g0090751	Putative transcription factor Lambda-DB family	67.5519	75.8834	242.805	38.1149
RchiOBHmChr2g0090861	Putative SLC26A/SulP transporter	6.89165	0.27075	194.616	45.5991
RchiOBHmChr2g0090891	Putative leucine-rich repeat-containing, plant-type, leucine-rich repeat domain, L	37.2968	22.6918	268.22	144.756
RchiOBHmChr2g0090921	Putative serine incorporator/TMS membrane protein	3.8543	3.49915	1.38422	1.10522
RchiOBHmChr2g0090941	Putative F-box associated interaction domain-containing protein	5.76676	6.7554	1.98786	7.91513
RchiOBHmChr2g0090961	hypothetical protein	0.359616	0.476216	3.19073	1.81686
RchiOBHmChr2g0090981	Putative heavy metal-associated domain, HMA	5.91953	0.76847	43.5239	47.1939
RchiOBHmChr2g0090991	hypothetical protein	29.5225	27.8826	64.3414	55.2458
RchiOBHmChr2g0091021	Putative alpha/Beta hydrolase	4.05472	1.65624	13.8482	7.1049
RchiOBHmChr2g0091051	Putative non-heme dioxygenase domain, isopenicillin N synthase	2.13058	5.10351	30.8722	31.6203
RchiOBHmChr2g0091061	hypothetical protein	18.3795	65.4343	7.15748	8.77309
RchiOBHmChr2g0091071	NA	3.5654	4.79089	3.1661	8.89212
RchiOBHmChr2g0091081	Putative glucan endo-1,3-beta-D-glucosidase	1.58764	0.741777	1.32718	0.19989
RchiOBHmChr2g0091121	hypothetical protein	130.436	122.185	63.426	66.3975
RchiOBHmChr2g0091151	Putative small GTPase superfamily, P-loop containing nucleoside triphosphate hydrolase	0.779347	0.356059	0.572709	0.0998249
RchiOBHmChr2g0091171	Putative proton-dependent oligopeptide transporter family, major facilitator superfamily	0.497084	0.387887	1.20109	0.418726
RchiOBHmChr2g0091201	Putative galactinol--raffinose galactosyltransferase	0.114877	0.155601	3.93306	6.74243
RchiOBHmChr2g0091211	Putative aminoacyltransferase, E1 ubiquitin-activating enzyme	2.94863	7.09331	4.32896	7.15327
RchiOBHmChr2g0091231	Putative adenosylhomocysteine nucleosidase	0.0001	0.121371	0.254839	3.82886
RchiOBHmChr2g0091241	Putative transcription factor bHLH family	17.7688	20.6607	8.16096	6.30183
RchiOBHmChr2g0091271	Putative methyltransferase small domain, S-adenosyl-L-methionine-dependent methyltransferase	22.7459	18.6573	9.03525	10.531
RchiOBHmChr2g0091281	Putative translation elongation factor EFTs/EF1B, nucleic acid-binding protein	54.9263	42.3513	24.8142	33.3155
RchiOBHmChr2g0091331	Putative transmembrane family 234 protein	5.31447	3.06518	1.58046	1.43922
RchiOBHmChr2g0091361	NA	3.29857	3.59102	1.24317	3.09082
RchiOBHmChr2g0091371	Putative lactoylglutathione lyase	100.493	70.2003	224.267	268.748
RchiOBHmChr2g0091391	Putative transcription factor C2H2 family	0.0920054	0.0333904	3.48484	6.59746
RchiOBHmChr2g0091421	Putative major facilitator, sugar transporter, major facilitator superfamily	7.90364	41.0084	10.3883	39.6193
RchiOBHmChr2g0091431	Putative RNA-binding, CRM domain-containing protein	4.12468	5.79981	2.37184	6.37804
RchiOBHmChr2g0091451	Putative xylogalacturonan beta-1,3-xylosyltransferase	6.99149	7.02086	1.28496	1.92503
RchiOBHmChr2g0091461	Putative alpha/Beta hydrolase	0.695413	0.816706	2.72954	2.98369
RchiOBHmChr2g0091511	Putative dolichyl-diphosphooligosaccharide--protein glycotransferase	3.69555	7.45957	6.55392	15.0343
RchiOBHmChr2g0091521	Putative dolichyl-diphosphooligosaccharide--protein glycotransferase	15.1472	29.0861	25.4638	64.3378
RchiOBHmChr2g0091551	Putative 43kDa postsynaptic protein	1.0546	1.8011	1.10682	3.20804
RchiOBHmChr2g0091571	hypothetical protein	8.37253	13.2442	25.284	34.0991
RchiOBHmChr2g0091581	hypothetical protein	3.24832	6.05179	8.79609	36.8903
RchiOBHmChr2g0091601	Putative dolichyl-diphosphooligosaccharide--protein glycotransferase	75.5573	122.732	109.905	285.808
RchiOBHmChr2g0091641	Putative polyketide cyclase/dehydrase, START-like domain-containing protein	0.0001	0.0001	0.0212988	0.551537
RchiOBHmChr2g0091651	hypothetical protein	3.04354	5.80228	9.46233	38.0594
RchiOBHmChr2g0091711	Putative RNA-directed RNA polymerase	3.40595	2.98964	1.00772	0.654785
RchiOBHmChr2g0091731	Putative RNA-directed RNA polymerase	1.6587	0.620166	1.37362	0.379744
RchiOBHmChr2g0091741	Putative malate dehydrogenase (oxaloacetate-decarboxylating) (NADP(+))	85.1177	128.148	137.21	288.417
RchiOBHmChr2g0091801	Putative protein-serine/threonine phosphatase	18.3832	22.7994	6.57601	5.40622
RchiOBHmChr2g0091821	Putative xenobiotic-transporting ATPase	1.75867	0.467844	2.21588	0.366592
RchiOBHmChr2g0091841	Putative senescence/spartin-associated	8.23495	6.00843	21.9586	14.0525
RchiOBHmChr2g0091861	Putative ceramide glucosyltransferase	61.7126	28.3696	125.793	39.399
RchiOBHmChr2g0091881	hypothetical protein	8.4492	7.78216	2.11286	3.04255
RchiOBHmChr2g0091891	Putative processing peptidase	16.9131	15.0166	3.94702	5.84452
RchiOBHmChr2g0091901	hypothetical protein	3.558	2.77088	0.807538	1.79564
RchiOBHmChr2g0091911	Putative 23S rRNA (guanosine(2251)-2'-O)-methyltransferase	7.99764	8.24318	1.18886	3.64571
RchiOBHmChr2g0091951	Putative 2-hydroxy-3-oxopropionate reductase	68.7423	95.2882	28.7171	67.3437
RchiOBHmChr2g0091961	Putative protein kinase RLK-Pelle-LRR-XI-1 family	4.26564	58.6112	18.022	72.0281
RchiOBHmChr2g0091991	Putative multi antimicrobial extrusion protein	0.379233	0.182072	0.860393	1.89046
RchiOBHmChr2g0092041	Putative pectinesterase	2.41249	0.0388126	202.332	7.84283
RchiOBHmChr2g0092051	Putative glutamate carboxypeptidase	20.5084	54.3005	30.6432	38.5653
RchiOBHmChr2g0092151	hypothetical protein	14.5984	48.0061	15.9193	13.0573
RchiOBHmChr2g0092181	Putative glucan endo-1,3-beta-D-glucosidase	6.10035	4.51657	1.9691	2.70245
RchiOBHmChr2g0092261	Putative leucine-rich repeat-containing, plant-type, leucine-rich repeat domain, L	5.5322	1.26858	3.08919	1.55443
RchiOBHmChr2g0092281	Putative transcription factor NAM family	5.6859	4.90686	1.14105	1.04859
RchiOBHmChr2g0092361	Putative inositol oxygenase	59.0189	118.994	13.8316	14.1699
RchiOBHmChr2g0092381	Putative transcription factor C3H family	18.7688	24.1514	53.1706	133.751
RchiOBHmChr2g0092451	Putative arabinogalactan peptide, AGP	0.0367903	0.0001	2.36232	0.048087
RchiOBHmChr2g0092541	Putative RNA helicase	0.931018	0.33312	1.21359	0.446992
RchiOBHmChr2g0092551	Putative ribosomal protein L31e	136.51	179	85.2248	225.621
RchiOBHmChr2g0092561	Putative processing peptidase	9.05776	8.77123	3.92687	6.59141
RchiOBHmChr2g0092571	hypothetical protein	3.95919	3.1049	1.29871	2.67416
RchiOBHmChr2g0092591	Putative ribosomal protein L28e	84.2755	91.9954	60.1961	137.38
RchiOBHmChr2g0092611	Putative deoxyhypusine synthase	17.3291	12.1591	6.48116	4.93186
RchiOBHmChr2g0092621	Putative methyltransferase	3.33782	3.4082	1.35823	2.99001
RchiOBHmChr2g0092641	Putative flavone 3'-O-methyltransferase	2.23782	7.05757	2.98123	8.06906
RchiOBHmChr2g0092661	Putative flavone 3'-O-methyltransferase	41.4564	41.3589	20.6605	16.5995
RchiOBHmChr2g0092681	Putative DNA-directed RNA polymerase	16.5683	14.4459	5.98263	9.17355
RchiOBHmChr2g0092771	Putative lysosomal cystine transporter	20.8356	14.1673	7.15473	6.46323
RchiOBHmChr2g0092841	Putative lysosomal cystine transporter	12.7172	9.42499	5.54454	4.13294
RchiOBHmChr2g0092881	Putative ATP synthase, F0 complex, subunit G	210.337	185.833	79.0838	107.171
RchiOBHmChr2g0092941	Putative methyltransferase	13.7468	21.3407	5.43778	20.7843
RchiOBHmChr2g0092951	Putative saposin B type domain-containing protein	16.0932	20.6792	21.507	43.6814
RchiOBHmChr2g0092961	hypothetical protein	8.64876	13.6884	2.29968	17.0203
RchiOBHmChr2g0092971	Putative tetratricopeptide-like helical domain, DYW domain-containing protein	1.4275	2.40307	0.450493	2.63118
RchiOBHmChr2g0092991	Putative inorganic diphosphatase	21.9459	22.3695	3.65562	5.58477
RchiOBHmChr2g0093011	Putative DYW domain-containing protein	4.91093	4.36584	1.78954	4.62643
RchiOBHmChr2g0093021	Putative serine O-acetyltransferase	424.488	295.685	115.379	164.366
RchiOBHmChr2g0093031	Putative transcription factor HRT family	5.84936	5.48267	4.24779	1.9711
RchiOBHmChr2g0093051	Putative protein kinase RLK-Pelle-PERK-2 family	2.75815	5.61497	1.06743	3.55403
RchiOBHmChr2g0093061	Putative acyl-[acyl-carrier-protein]--UDP-N-acetylglucosamine O-acyltransferase	1.37037	1.38497	0.375203	1.15349
RchiOBHmChr2g0093101	Putative fanconi Anaemia group E protein	0.773511	0.688245	0.129301	0.673041
RchiOBHmChr2g0093111	hypothetical protein	51.996	28.9933	31.5114	14.1056
RchiOBHmChr2g0093141	Putative prenylated rab acceptor PRA1	0.464744	0.338893	2.07712	1.50608
RchiOBHmChr2g0093171	Putative thioredoxin-like protein	13.0727	11.6632	31.3246	18.1157
RchiOBHmChr2g0093221	Putative proteasome component (PCI) domain-containing protein	100.691	95.1472	13.9812	21.0438
RchiOBHmChr2g0093231	Putative transcription factor WD40-like family	7.02916	9.4643	4.2794	15.6865
RchiOBHmChr2g0093271	Putative transcription factor C2C2-GATA family	11.4485	10.4032	2.68672	1.93851
RchiOBHmChr2g0093321	hypothetical protein	0.371324	0.576861	1.8128	2.16558
RchiOBHmChr2g0093331	Putative non-specific polyamine oxidase	2.13465	1.29745	0.0997738	0.234366
RchiOBHmChr2g0093361	Putative nonaspanin (TM9SF)	1.11463	1.01146	0.0797235	0.110568
RchiOBHmChr2g0093371	Putative nonaspanin (TM9SF)	2.51981	2.149	0.109964	0.853155
RchiOBHmChr2g0093381	Putative nonaspanin (TM9SF)	2.09669	7.04613	0.0822978	1.73425
RchiOBHmChr2g0093391	Putative transcription factor WD40-like family	76.8219	89.6111	21.6844	43.1228
RchiOBHmChr2g0093411	Putative protein kinase RLK-Pelle-Extensin family	121.106	69.4084	49.2096	52.3026
RchiOBHmChr2g0093421	Putative transcription factor C3H family	53.1467	49.0566	24.1034	31.7288
RchiOBHmChr2g0093501	Putative RNA-binding, CRM domain-containing protein	12.1337	10.0408	4.56408	8.04225
RchiOBHmChr2g0093511	Putative feruloyl esterase	1.68177	9.00028	49.1957	49.6457
RchiOBHmChr2g0093541	Putative feruloyl esterase	29.4458	25.1396	60.6121	36.5705
RchiOBHmChr2g0093571	Putative transcription factor bHLH family	0.0001	5.20984	0.0697884	0.495282
RchiOBHmChr2g0093621	Putative ATP diphosphatase	6.3284	6.71657	0.799452	4.28167
RchiOBHmChr2g0093641	Putative ribosomal protein S16	25.2207	21.3615	12.4299	24.8273
RchiOBHmChr2g0093661	Putative 5'-nucleotidase	3.98457	2.82288	1.85576	1.81009
RchiOBHmChr2g0093671	Putative transcription factor HSF-type-DNA-binding family	66.5904	24.119	13.2433	1.25496
RchiOBHmChr2g0093691	hypothetical protein	11.2105	16.458	35.3024	24.7189
RchiOBHmChr2g0093701	hypothetical protein	9.64289	3.67336	2.36	1.5563
RchiOBHmChr2g0093711	hypothetical protein	0.0195572	4.77686	0.891354	0.82418
RchiOBHmChr2g0093771	hypothetical protein	6.68558	4.00528	3.14421	3.26856
RchiOBHmChr2g0093831	Putative lycopene epsilon-cyclase	31.2515	11.9826	9.392	7.21933
RchiOBHmChr2g0093841	Putative soyasaponin III rhamnosyltransferase	3.81831	2.62882	0.777916	0.259691
RchiOBHmChr2g0093921	Putative histone acetyltransferase	1.29525	4.19168	0.244646	1.89039
RchiOBHmChr2g0093931	Putative histone acetyltransferase	0.648599	2.19053	0.0462062	1.1772
RchiOBHmChr2g0093951	Putative P-loop containing nucleoside triphosphate hydrolase	5.59429	4.6422	2.44389	2.39514
RchiOBHmChr2g0094011	Putative methylmalonyl-CoA epimerase	13.8181	13.5699	5.7997	9.37612
RchiOBHmChr2g0094021	Putative harbinger transposase-derived nuclease domain-containing protein	0.680332	26.3573	5.66189	13.3372
RchiOBHmChr2g0094051	Putative protein-serine/threonine phosphatase	3.4276	16.7678	9.14044	12.0968
RchiOBHmChr2g0094071	Putative tetratricopeptide-like helical domain-containing protein	0.634038	0.772889	0.305021	1.83472
RchiOBHmChr2g0094081	Putative NUDIX hydrolase domain, cleavage/polyadenylation specificity factor subunit 5	4.25565	20.1108	1.45603	6.38941
RchiOBHmChr2g0094111	Putative Zinc finger, C2H2, LYAR-type	3.56291	4.84535	1.80867	8.379
RchiOBHmChr2g0094141	hypothetical protein	1.51762	0.358708	0.675017	0.91404
RchiOBHmChr2g0094191	Putative ankyrin repeat-containing domain, PGG domain-containing protein	16.0406	34.1507	13.5387	25.5975
RchiOBHmChr2g0094211	Putative chromatin regulator PHD family	41.3503	35.6439	4.49451	6.61381
RchiOBHmChr2g0094231	Putative transcription factor Hap2/NF-YA family	8.36098	10.2689	2.52667	6.92589
RchiOBHmChr2g0094251	Putative transferase	1692.74	1004.07	318.98	262.129
RchiOBHmChr2g0094271	Putative brevis radix (BRX) domain-containing protein	8.60709	3.11381	0.72262	1.0077
RchiOBHmChr2g0094331	Putative mechanosensitive ion channel MscS	16.9809	46.5055	4.60854	7.9395
RchiOBHmChr2g0094351	Putative nucleic acid-binding protein	9.09668	10.9047	4.79516	9.74928
RchiOBHmChr2g0094371	Putative ribosomal protein S3	69.399	91.9985	57.9358	146.185
RchiOBHmChr2g0094381	hypothetical protein	18.4443	9.1931	6.86534	1.83546
RchiOBHmChr2g0094451	Putative transcription factor MYB-HB-like family	9.57025	3.46906	2.76172	0.127902
RchiOBHmChr2g0094511	Putative DNA-directed RNA polymerase III subunit RPC4	1.8794	1.6199	1.19039	2.70584
RchiOBHmChr2g0094541	Putative transcription factor interactor and regulator C3H-WRC/GRF family	2.70202	3.84306	0.0432559	0.233049
RchiOBHmChr2g0094641	Putative 12-oxophytodienoate reductase	139.246	106.65	9.50521	5.11189
RchiOBHmChr2g0094741	Putative germin, rmlC-like cupin domain, rmlC-like jelly roll	0.570242	0.790234	61.3742	0.837257
RchiOBHmChr2g0094751	Putative germin, rmlC-like cupin domain-containing protein	1.46939	0.0287727	0.46066	0.0267275
RchiOBHmChr2g0094761	Putative germin, rmlC-like cupin domain-containing protein	0.0001	0.292578	0.198304	11.3751
RchiOBHmChr2g0094801	Putative MOB kinase activator family	36.606	84.8414	58.954	69.6077
RchiOBHmChr2g0094821	Putative leucine-rich repeat domain, L domain-containing protein	21.1727	26.0851	10.228	12.1212
RchiOBHmChr2g0094881	Putative methionine N(alpha)-acetyltransferase NatB transcription regulator GNAT family	13.2897	16.1372	6.05891	8.31842
RchiOBHmChr2g0094891	hypothetical protein	2.24376	3.20556	0.666777	0.755521
RchiOBHmChr2g0094901	Putative TAP (TAP-C) domain-containing protein	11.2436	11.4079	5.67387	11.6296
RchiOBHmChr2g0094931	Putative tubulin-tyrosine ligase/Tubulin polyglutamylase, leucine-rich repeat domain, L	40.5896	35.0487	8.53488	23.5428
RchiOBHmChr2g0095131	hypothetical protein	12.1069	15.4871	34.9063	35.9165
RchiOBHmChr2g0095141	Putative TMEM192 family protein	10.8587	6.38244	4.96839	4.0069
RchiOBHmChr2g0095161	Putative protein kinase RLK-Pelle-RLCK-VIIa-2 family	0.0489473	0.0495286	0.489715	1.11681
RchiOBHmChr2g0095221	Putative flavonoid 3'-monooxygenase	2.2234	1.93324	0.307462	0.294488
RchiOBHmChr2g0095231	Putative flavonoid 3'-monooxygenase	0.56181	0.263714	0.270126	0.274044
RchiOBHmChr2g0095301	Putative germin, rmlC-like jelly roll	3.11619	2.93733	0.337103	0.77688
RchiOBHmChr2g0095311	Putative cucumisin	153.062	41.2232	63.5487	28.5553
RchiOBHmChr2g0095351	Aldehyde dehydrogenase family 7 member A1	147.675	201.429	472.028	434.337
RchiOBHmChr2g0095361	hypothetical protein	6.27583	5.311	7.369	2.98523
RchiOBHmChr2g0095411	Putative von Willebrand factor, type A	31.1487	33.9913	89.1267	35.8278
RchiOBHmChr2g0095431	Putative LSM domain-containing protein	14.8367	16.4058	4.3119	6.79424
RchiOBHmChr2g0095461	Putative chlorophyll A-B binding protein	1.39332	1.08554	0.0001	0.0001
RchiOBHmChr2g0095481	Putative transcription factor TIFY family	333.478	233.709	87.6854	37.6011
RchiOBHmChr2g0095501	Putative Zf-FLZ domain-containing protein	9.88597	3.25341	1.51765	0.815589
RchiOBHmChr2g0095551	Putative transcription factor ARF family	55.8381	36.8354	142.839	69.9327
RchiOBHmChr2g0095581	Putative transcription factor AP2-EREBP family	5.52827	6.1199	11.9142	1.91329
RchiOBHmChr2g0095731	hypothetical protein	116.981	140.667	73.8312	186.351
RchiOBHmChr2g0095781	Putative peroxiredoxin	22.8096	1.92546	1.59085	0.733151
RchiOBHmChr2g0095821	hypothetical protein	3.32248	5.08014	0.856257	7.27721
RchiOBHmChr2g0095881	Putative small auxin-up RNA	1.13606	1.32861	4.96219	5.57678
RchiOBHmChr2g0095931	Putative plus-end-directed kinesin ATPase	1.97168	1.09547	0.719278	0.642509
RchiOBHmChr2g0095971	Putative transcription factor C2H2 family	0.568525	0.539367	0.69895	1.40027
RchiOBHmChr2g0095981	Putative SGNH hydrolase-type esterase domain-containing protein	30.0505	12.9251	37.0567	19.5366
RchiOBHmChr2g0096041	Putative transcription factor C2H2 family	55.3077	60.8279	26.7547	37.9241
RchiOBHmChr2g0096111	Putative gibberellin 3-beta-dioxygenase	0.0001	9.86069	0.0741112	236.522
RchiOBHmChr2g0096161	Putative TRAPP II complex, Trs120 protein	2.0436	1.9347	0.81011	1.54427
RchiOBHmChr2g0096191	hypothetical protein	4.53095	3.73841	2.18746	1.49601
RchiOBHmChr2g0096211	Putative thioredoxin-disulfide reductase	40.881	34.1339	14.4408	15.3158
RchiOBHmChr2g0096221	Putative IBR domain, E3 ubiquitin ligase RBR family	2.88274	2.8194	0.936793	0.931241
RchiOBHmChr2g0096281	Putative oligomeric Golgi complex, subunit 3, cullin repeat-like-containing	31.9781	24.9864	15.362	13.741
RchiOBHmChr2g0096361	hypothetical protein	3.73466	2.3224	1.52316	1.81233
RchiOBHmChr2g0096371	Putative pectinesterase	0.0001	0.0001	3.21388	0.288534
RchiOBHmChr2g0096441	Putative pectinesterase	20.2428	14.8011	3.14366	5.89083
RchiOBHmChr2g0096461	Putative pectinesterase	359.429	167.979	534.32	459.526
RchiOBHmChr2g0096481	Putative oxidoreductase	169.746	175.074	58.448	46.2417
RchiOBHmChr2g0096501	Putative glucan endo-1,3-beta-D-glucosidase	2.22983	1.96808	0.158006	0.0424587
RchiOBHmChr2g0096531	Putative transcription factor C2H2 family	32.3249	22.7831	42.2205	16.298
RchiOBHmChr2g0096551	Putative transcription factor TIFY family	71.6638	52.8694	16.9292	16.562
RchiOBHmChr2g0096611	Putative gibberellin 3-beta-dioxygenase	18.9531	57.389	5.99707	44.3658
RchiOBHmChr2g0096621	Putative protein kinase RLK-Pelle-L-LEC family	6.45477	14.5504	3.75154	6.78563
RchiOBHmChr2g0096641	hypothetical protein	33.8305	56.3142	82.8102	74.4538
RchiOBHmChr2g0096661	hypothetical protein	141.648	68.8153	294.435	146.75
RchiOBHmChr2g0096691	Putative diacylglycerol O-acyltransferase	518.907	174.469	563.108	253.66
RchiOBHmChr2g0096801	Putative RNA polymerase I specific transcription initiation factor RRN3	157.956	172.838	68.5372	115.157
RchiOBHmChr2g0096841	Putative RNA polymerase I specific transcription initiation factor RRN3	2.61148	3.23267	1.10627	1.28626
RchiOBHmChr2g0096861	Putative leucine-rich repeat domain, L domain-containing protein	90.3256	57.059	200.527	49.5668
RchiOBHmChr2g0096891	Putative major facilitator, sugar transporter, major facilitator superfamily	11.6219	12.4601	33.6314	23.8067
RchiOBHmChr2g0096911	Putative transcription factor C2H2 family	45.2145	157.662	22.2371	33.1075
RchiOBHmChr2g0096921	hypothetical protein	66.3445	143.126	151.77	224.704
RchiOBHmChr2g0096951	Putative membrane transport protein	3.35759	6.38926	19.2012	31.1272
RchiOBHmChr2g0096991	Putative periplasmic binding protein-like I	1.70171	1.01333	0.349199	0.650535
RchiOBHmChr2g0097031	Putative indole-3-pyruvate monooxygenase	35.3654	31.6689	14.0598	15.345
RchiOBHmChr2g0097041	Putative protein-serine/threonine phosphatase	1.34319	0.909494	4.28633	2.84621
RchiOBHmChr2g0097051	Putative ribosomal protein L11/L12	26.3221	32.574	8.48981	19.3584
RchiOBHmChr2g0097061	Putative amino acid transporter, transmembrane domain-containing protein	21.0999	55.2414	99.8022	152.519
RchiOBHmChr2g0097071	Putative protein kinase CMGC-SRPK family	22.7312	22.22	47.9404	51.8611
RchiOBHmChr2g0097121	Putative transcription factor Homobox-WOX family	6.29421	5.78375	1.33026	4.46981
RchiOBHmChr2g0097131	hypothetical protein	33.213	68.2194	51.6631	77.9578
RchiOBHmChr2g0097141	Putative DNA (cytosine-5-)-methyltransferase	11.2952	7.29958	4.22731	3.65593
RchiOBHmChr2g0097151	Putative transcription factor WD40-like family	10.4816	7.31519	3.88758	4.09836
RchiOBHmChr2g0097171	hypothetical protein	18.3255	15.2308	8.30189	9.35219
RchiOBHmChr2g0097181	Putative hydrolase	9.43017	5.87754	3.53251	3.87422
RchiOBHmChr2g0097191	Putative chromatin remodeling & transcriptional activation HMG family	531.866	505.469	254.362	374.978
RchiOBHmChr2g0097211	Putative WRB/Get1 family protein	43.2938	42.2491	19.7599	31.2183
RchiOBHmChr2g0097231	hypothetical protein	6.14693	2.89354	5.74648	1.65435
RchiOBHmChr2g0097321	Putative transcription factor Nin-like family	0.547915	0.128906	0.036187	0.042724
RchiOBHmChr2g0097331	Putative transferase, protein kinase RLK-Pelle-RLCK-VIIa-2 family	7.60769	30.8443	5.78994	7.49489
RchiOBHmChr2g0097361	Putative plant disease resistance response protein	0.380459	10.1582	0.117688	10.7057
RchiOBHmChr2g0097591	Putative serine O-acetyltransferase	4.46199	2.92671	1.60114	1.00839
RchiOBHmChr2g0097601	Putative isocitrate dehydrogenase (NAD(+))	3.5673	2.39314	8.67692	9.27872
RchiOBHmChr2g0097641	Putative strictosidine synthase transcription factor WD40-like family	104.858	116.067	38.2582	33.6793
RchiOBHmChr2g0097661	Putative acid--thiol ligase	0.0001	0.0001	0.00764064	2.18135
RchiOBHmChr2g0097671	Putative chitinase	0.940999	2.87127	5.05525	7.13075
RchiOBHmChr2g0097821	Putative chitinase	1.20752	58.8382	3.11414	345.662
RchiOBHmChr2g0097831	hypothetical protein	3.73395	4.0123	0.771275	3.40305
RchiOBHmChr2g0097841	hypothetical protein	8.67143	9.50744	2.00449	6.27955
RchiOBHmChr2g0097881	hypothetical protein	0.6322	0.147536	0.0080178	0.0303408
RchiOBHmChr2g0097911	Putative vacuolar protein sorting-associated protein Ist1	9.02777	3.6818	0.146548	0.174103
RchiOBHmChr2g0097921	Putative ribosomal protein S30	20.1133	25.8083	9.30546	33.8568
RchiOBHmChr2g0097951	Putative amino acid transporter, transmembrane domain-containing protein	2.77117	137.617	8.84924	46.6159
RchiOBHmChr2g0097991	hypothetical protein	2.72609	2.04799	1.05003	0.557671
RchiOBHmChr2g0098001	Putative ribosomal protein L29	1.26005	1.29362	0.308547	0.835968
RchiOBHmChr2g0098171	Putative CRAL-TRIO lipid binding domain-containing protein	7.3338	19.9465	9.75111	33.1902
RchiOBHmChr2g0098181	Putative thioredoxin-like, vitamin K epoxide reductase	8.22753	7.63222	3.2944	3.97574
RchiOBHmChr2g0098191	Putative thiosulfate sulfurtransferase	5.08516	45.9857	0.141353	1.3396
RchiOBHmChr2g0098201	Putative dual-specificity kinase TKL-Pl-4 family	70.0574	60.7925	31.3818	31.1507
RchiOBHmChr2g0098231	Putative ammonium transporter, blood group Rhesus C/E/D polypeptide, ammonium/urea transporter	0.671927	0.0111541	0.129186	0.0001
RchiOBHmChr2g0098251	Putative ankyrin repeat-containing domain-containing protein	7.70951	6.67849	2.70034	3.43754
RchiOBHmChr2g0098341	hypothetical protein	2.01325	8.85575	17.6987	8.71332
RchiOBHmChr2g0098351	hypothetical protein	459.49	246.45	520.327	174.965
RchiOBHmChr2g0098381	Putative aconitate hydratase	281.736	285.803	123.747	215.553
RchiOBHmChr2g0098511	Putative nepenthesin	12.7739	0.869317	5.72605	0.674558
RchiOBHmChr2g0098531	Putative nepenthesin	7.29255	18.6477	22.2995	54.677
RchiOBHmChr2g0098541	hypothetical protein	9.75682	9.84591	4.55816	6.63495
RchiOBHmChr2g0098551	Putative nepenthesin	22.3407	102.074	52.5716	177.076
RchiOBHmChr2g0098561	Putative aspartic peptidase A1 family	2.78346	14.9648	5.56918	17.6192
RchiOBHmChr2g0098601	Putative nepenthesin	153.215	268.67	63.3403	97.9097
RchiOBHmChr2g0098611	hypothetical protein	11.1388	12.8599	7.6878	20.1456
RchiOBHmChr2g0098631	Putative peroxidase	1.32026	1.56075	17.9768	7.09084
RchiOBHmChr2g0098641	Putative lysine methyltransferase, S-adenosyl-L-methionine-dependent methyltransferase	9.50324	12.4828	0.809081	2.68075
RchiOBHmChr2g0098651	Putative rossmann-like alpha/beta/alpha sandwich protein	88.3675	37.4405	13.2965	9.09562
RchiOBHmChr2g0098661	Putative major intrinsic protein	6.98612	5.51058	5.36241	2.30203
RchiOBHmChr2g0098711	Putative winged helix-turn-helix DNA-binding domain-containing protein	34.138	29.1876	75.0693	59.236
RchiOBHmChr2g0098761	hypothetical protein	57.3867	53.9312	12.9672	23.2756
RchiOBHmChr2g0098771	Putative tetratricopeptide-like helical domain-containing protein	1.78013	2.69564	0.615246	2.23301
RchiOBHmChr2g0098791	Putative PLAC8 motif-containing protein	148.331	42.7725	139.659	60.3744
RchiOBHmChr2g0098821	hypothetical protein	0.557963	0.345867	8.30783	0.775271
RchiOBHmChr2g0098851	Putative triacylglycerol lipase	22.4452	9.33665	9.61258	4.27738
RchiOBHmChr2g0098871	Putative SGNH hydrolase-type esterase domain-containing protein	1.0842	0.0001	3.73743	0.579558
RchiOBHmChr2g0098881	Putative cutinase	0.683364	0.0001	3.40987	0.519311
RchiOBHmChr2g0098921	Putative triacylglycerol lipase	12.331	0.0861912	0.0001	0.0154454
RchiOBHmChr2g0098931	hypothetical protein	20.6159	17.9175	3.90511	8.08136
RchiOBHmChr2g0098941	Putative Zinc finger, SWIM-type	46.3909	48.1058	10.1833	20.6866
RchiOBHmChr2g0098961	hypothetical protein	32.8996	34.7268	13.2193	12.4881
RchiOBHmChr2g0099051	Putative checkpoint protein Rad17/Rad24	4.77259	4.07585	1.2534	1.57179
RchiOBHmChr2g0099061	Putative Myb/SANT-like domain-containing protein	6.27594	5.49671	2.3486	2.0483
RchiOBHmChr2g0099091	hypothetical protein	66.4684	26.4501	1.54734	2.44413
RchiOBHmChr2g0099101	Putative L-ascorbate peroxidase	10.3121	4.35977	1.29097	0.563725
RchiOBHmChr2g0099111	Putative L-ascorbate peroxidase	13.8878	13.084	1.42305	0.864324
RchiOBHmChr2g0099171	Putative histidine kinase response regulator and transcription factor RR-A-type family	12.7678	10.1261	9.25453	27.7507
RchiOBHmChr2g0099201	Putative alpha-mannosidase	1.27436	0.304392	11.8819	10.3724
RchiOBHmChr2g0099221	hypothetical protein	3.88009	14.9733	0.586615	5.68684
RchiOBHmChr2g0099251	Putative 16S rRNA (cytosine(967)-C(5))-methyltransferase	55.2637	45.642	18.8543	23.5213
RchiOBHmChr2g0099261	Putative oligopeptide transporter, OPT superfamily	7.27142	32.6374	33.0333	128.796
RchiOBHmChr2g0099291	Putative thaumatin	49.2617	6.71027	43.8564	18.6483
RchiOBHmChr2g0099311	Putative thaumatin	2.62284	0.0654995	8.72981	5.30573
RchiOBHmChr2g0099331	Putative oxidoreductase	60.435	22.6046	55.1578	20.2813
RchiOBHmChr2g0099341	hypothetical protein	3.34383	8.8466	6.43734	20.7145
RchiOBHmChr2g0099371	Putative DnaJ domain-containing protein	36.1063	96.6974	63.7314	116.881
RchiOBHmChr2g0099391	Putative transcription factor bHLH family	123.425	130.605	73.229	164.46
RchiOBHmChr2g0099401	Putative protein kinase CAMK-CDPK family	386.953	973.514	441.976	440.648
RchiOBHmChr2g0099421	Naringenin,2-oxoglutarate 3-dioxygenase	1114.9	293.956	887.466	542.506
RchiOBHmChr2g0099441	Putative gibberellin regulated protein	25.107	3.63024	36.5437	5.24529
RchiOBHmChr2g0099451	hypothetical protein	1.17141	0.833616	2.8105	1.47288
RchiOBHmChr2g0099581	hypothetical protein	184.211	172.021	499.774	300.845
RchiOBHmChr2g0099591	Putative transcription factor YEATS family	72.9503	51.8711	66.6432	25.983
RchiOBHmChr2g0099611	Putative transcription factor C3H family	35.57	78.3923	90.2394	65.4037
RchiOBHmChr2g0099631	Putative GDP-mannose 4,6-dehydratase	17.1523	15.1769	39.556	50.7587
RchiOBHmChr2g0099651	Putative nucleotide-binding alpha-beta plait domain-containing protein	33.661	41.1391	16.3868	28.7656
RchiOBHmChr2g0099661	Putative histone H5	921.504	969.523	125.929	121.5
RchiOBHmChr2g0099671	Putative transcription factor NAM family	10.4542	3.19534	0.0001	0.0001
RchiOBHmChr2g0099691	Putative plus-end-directed kinesin ATPase	29.8513	13.5929	25.9785	18.848
RchiOBHmChr2g0099701	Putative cytochrome P450	2.10279	0.571517	0.203315	0.0916904
RchiOBHmChr2g0099751	Putative lactoylglutathione lyase	5.43998	17.7838	3.87838	22.5403
RchiOBHmChr2g0099771	Putative transcription factor interactor and regulator Znf-B family	26.2499	20.251	25.2927	10.8178
RchiOBHmChr2g0099781	Putative dipeptidyl-peptidase II	64.0449	77.3286	135.827	106.456
RchiOBHmChr2g0099921	Putative chromatin regulator PHD family	67.3248	82.7657	24.8183	46.3582
RchiOBHmChr2g0099981	Putative cytochrome P450	4.85747	5.88377	73.9219	14.238
RchiOBHmChr2g0099991	hypothetical protein	11.6875	2.30286	0.148238	0.0270864
RchiOBHmChr2g0100031	Putative non-specific serine/threonine protein kinase	14.0624	4.11734	9.81329	2.44037
RchiOBHmChr2g0100041	hypothetical protein	1.39015	0.475641	1.03859	0.372945
RchiOBHmChr2g0100061	hypothetical protein	1.66819	1.88827	5.45666	4.63516
RchiOBHmChr2g0100151	Putative 3-epi-6-deoxocathasterone 23-monooxygenase	19.6384	20.6872	46.4631	32.1468
RchiOBHmChr2g0100291	hypothetical protein	1.48955	1.216	0.61401	0.681825
RchiOBHmChr2g0100301	Putative thioredoxin-disulfide reductase	320.629	345.917	80.8698	80.6795
RchiOBHmChr2g0100321	Putative soluble epoxide hydrolase	173.919	332.095	75.3065	200.856
RchiOBHmChr2g0100331	Putative soluble epoxide hydrolase	1.94292	3.74633	0.653629	1.68818
RchiOBHmChr2g0100341	Putative mitochondrial carrier protein	2.24327	2.02228	1.04582	1.38251
RchiOBHmChr2g0100351	Putative ribosomal protein L7/L12	4.23178	5.065	1.54967	4.12215
RchiOBHmChr2g0100381	Putative peroxidase	0.257336	0.128958	0.539827	0.23972
RchiOBHmChr2g0100491	Putative tetratricopeptide-like helical domain, DYW domain-containing protein	1.65643	1.71105	1.3669	5.55033
RchiOBHmChr2g0100521	Putative dehydrin	16.0959	7.31676	15.6807	0.290575
RchiOBHmChr2g0100541	hypothetical protein	4.54658	7.38552	1.05632	2.58582
RchiOBHmChr2g0100551	Putative dehydrin	3.3737	2.30486	47.8612	43.6674
RchiOBHmChr2g0100571	Putative transcription factor bZIP family	70.4758	196.523	206.39	535.536
RchiOBHmChr2g0100581	Putative mitogen-activated protein kinase CMGC-MAPK family	29.5115	62.3902	51.8974	81.6553
RchiOBHmChr2g0100641	hypothetical protein	3.03369	1.63626	1.61933	0.72607
RchiOBHmChr2g0100651	Putative ATPase, AAA-type, core, AAA-type ATPase domain-containing protein	1.28416	1.94758	1.21714	5.15285
RchiOBHmChr2g0100661	Putative glucuronoxylan 4-O-methyltransferase	1.21229	0.717508	2.57833	1.58124
RchiOBHmChr2g0100681	Putative ATPase, AAA-type, core, AAA-type ATPase domain-containing protein	2.22258	2.35454	3.80083	14.7952
RchiOBHmChr2g0100691	Putative ATPase, AAA-type, core, AAA-type ATPase domain-containing protein	1.18795	2.48002	0.425655	30.868
RchiOBHmChr2g0100701	Putative ATPase, AAA-type, core, AAA-type ATPase domain-containing protein	2.53051	3.2996	0.424474	7.37025
RchiOBHmChr2g0100711	Putative P-loop containing nucleoside triphosphate hydrolase, leucine-rich repeat domain, L	10.8473	32.5146	8.83243	65.5113
RchiOBHmChr2g0100721	Putative ATPase, AAA-type, core, AAA-type ATPase domain-containing protein	0.00748116	0.00748072	0.0001	0.305493
RchiOBHmChr2g0100731	Putative ATPase, AAA-type, core, AAA-type ATPase domain-containing protein	15.0362	19.2307	5.28323	12.0223
RchiOBHmChr2g0100741	Putative ATPase, AAA-type, core, AAA-type ATPase domain-containing protein	0.379038	0.353491	0.0940311	0.238195
RchiOBHmChr2g0100801	Putative ATPase, AAA-type, core, AAA-type ATPase domain-containing protein	0.841679	0.812256	3.00403	2.42432
RchiOBHmChr2g0100811	Putative ubiquitin-conjugating enzyme E2-binding protein	30.0173	27.0112	14.7044	16.4255
RchiOBHmChr2g0100821	Putative ATPase, AAA-type, core, AAA-type ATPase domain-containing protein	4.77513	4.92402	1.73349	1.19235
RchiOBHmChr2g0100831	Putative ATPase, AAA-type, core, AAA-type ATPase domain-containing protein	22.5919	170.343	4.43307	21.7021
RchiOBHmChr2g0100851	Putative cytochrome P450	3.8944	16.1212	9.03566	11.9288
RchiOBHmChr2g0100861	Putative aldolase-type TIM barrel, pyruvate/Phosphoenolpyruvate kinase-like protein	289.26	198.21	340.91	165.814
RchiOBHmChr2g0100871	Putative heavy metal-associated domain, HMA	0.0001	0.0001	1.00409	3.34753
RchiOBHmChr2g0100891	Putative theobromine synthase	8.72826	12.9379	62.5457	107.86
RchiOBHmChr2g0100901	hypothetical protein	0.537206	0.205457	0.204055	0.068234
RchiOBHmChr2g0100941	Putative tetratricopeptide-like helical domain-containing protein	1.24276	1.90517	0.505375	2.82274
RchiOBHmChr2g0100951	Putative mannan endo-1,4-beta-mannosidase	3.98847	0.570193	1.45889	0.71905
RchiOBHmChr2g0100961	Putative GTP-binding protein Era	20.0879	15.6394	0.294082	1.02817
RchiOBHmChr2g0100991	Putative DnaJ domain-containing protein	53.7739	75.1092	9.39902	27.0112
RchiOBHmChr2g0101081	Putative chlorophyllase	5.84884	4.39375	1.54805	2.68521
RchiOBHmChr2g0101101	Putative CNH domain-containing protein	19.6892	14.9507	5.91867	8.93064
RchiOBHmChr2g0101111	Putative vacuolar sorting protein 39/Transforming growth factor beta receptor-associated domain 1	27.6735	24.1911	12.5572	15.2281
RchiOBHmChr2g0101161	Putative alpha/Beta hydrolase	6.03577	5.21885	0.83197	0.794128
RchiOBHmChr2g0101171	Putative pantetheine-phosphate adenylyltransferase	21.082	37.4833	9.88035	34.8649
RchiOBHmChr2g0101181	hypothetical protein	1.82863	0.839809	0.0896514	0.21078
RchiOBHmChr2g0101231	Putative laccase	6.17914	1.06115	0.353923	0.207414
RchiOBHmChr2g0101241	Putative transcription factor TUBBY family	114.106	97.6949	29.0737	26.2414
RchiOBHmChr2g0101251	Putative anaphase-promoting complex subunit 10	13.1609	22.6717	5.35956	13.3002
RchiOBHmChr2g0101271	Putative aminoacyltransferase, E1 ubiquitin-activating enzyme	16.084	36.3416	12.6496	22.3975
RchiOBHmChr2g0101291	Putative ATPase, AAA-type, core, P-loop containing nucleoside triphosphate hydrolase	13.8486	23.4491	3.35572	26.1106
RchiOBHmChr2g0101391	Putative transcription factor ZF-HD family	16.5869	19.3953	0.663596	2.10534
RchiOBHmChr2g0101421	Putative transcription factor C2C2-GATA family	0.428431	0.596078	0.0001	0.0001
RchiOBHmChr2g0101431	Putative Nrap protein	14.0689	21.787	5.92477	38.4066
RchiOBHmChr2g0101451	Putative alcohol O-acetyltransferase	0.0001	0.0001	0.724901	0.135718
RchiOBHmChr2g0101471	Putative Nrap protein	6.67492	7.70135	2.76584	11.6541
RchiOBHmChr2g0101491	Putative alcohol O-acetyltransferase	0.0001	0.0001	7.99296	2.21596
RchiOBHmChr2g0101501	Putative inosine triphosphate pyrophosphatase	9.43907	7.41411	7.32688	3.24345
RchiOBHmChr2g0101551	Putative P-loop containing nucleoside triphosphate hydrolase, leucine-rich repeat domain, L	0.0127104	0.086537	0.0562208	1.14952
RchiOBHmChr2g0101601	hypothetical protein	61.4656	77.2326	25.8594	30.4609
RchiOBHmChr2g0101651	hypothetical protein	1341.46	985.807	578.946	462.915
RchiOBHmChr2g0101711	hypothetical protein	182.453	467.88	203.001	220.891
RchiOBHmChr2g0101761	Putative transcription factor GRAS family	22.502	14.4751	3.4397	10.115
RchiOBHmChr2g0101791	Putative cholesterol monooxygenase (side-chain-cleaving)	66.8035	58.2477	31.2964	28.0552
RchiOBHmChr2g0101811	Putative DNA helicase chromatin remodeling SNF2 family	2.96192	1.15258	0.976699	0.598768
RchiOBHmChr2g0101871	Putative F-box domain-containing protein	0.110315	0.070871	1.09313	0.326421
RchiOBHmChr2g0101891	hypothetical protein	3.03374	1.25597	0.0134302	0.0001
[truncated: 9,886 more rows]
