# Supplementary material for: An Aux/IAA Family Member, RhIAA14, Involved in Ethylene-Inhibited Petal Expansion in Rose (Rosa hybrida)
Source: Genes (Basel). 2022 Jun 10;13(6):1041. doi: 10.3390/genes13061041 (PMC9222917; doi:10.3390/genes13061041)
Supplement: Supplementary file 1 [file genes-13-01041-s001.zip › Table S2.xlsx]

## Sheet: Sheet1
Table S2. List of primers used in this study.
	Primer set
	Forward and Reverse primer (5' -3')
For qRT-PCR
RhUBI2-F	5'-GCCCTGGTGCGTTCCCAACTG-3'
RhUBI2-R	5'-CCTGCGTGTCTGTCCGCATTG-3'
RhIAA14-F	5'-AAACGTCCCACGCAGTGATA-3'
RhIAA14-R	5'-GCCTGTGAATGTCCGTATGC-3'
RhXTH6-F	5'-CCAAGTCACATGGTCTGATTC-3'
RhXTH6-R	5'-GTACTGTATCTGTGTCCGAG-3'
RhCesA2-F	5'-GACTTGCTACGAGTATGAGCG-3'
RhCesA2-R	5'-TATGGAAATCGGAGGAGACCG-3'
RhPIP2;1-F	5'-CTCTCATAGCCGAGTTCATCG-3'
RhPIP2;1-R	5'-GATCAGAGAGACCTTACGAGC-3'
RhEXPA8-F	5'-ATGGCAGCTTCAGCATTGTC-3'
RhEXPA8-R	5'-CCTCATTTCATAGCAAGAGCC-3'
For VIGS
TRV2-RhIAA14-XbaI-F	5'-aggttaccgaattctctagaGTGATATATTATTGTTGTGG-3'
TRV2-RhIAA14-KpnI-R	5'-agacgcgtgagctcggtaccACATTTTTGACATTCTCATT-3'
TRV1-F	5'-TTACAGGTTATTTGGGCTAG-3'
TRV1-R	5'-CCGGGTTCAATTCCTTATC-3'
TRV2-F	5'-tgggagatgatacgctgtt-3'
TRV2-R	5'-cctaaaacttcagacacg-3'
RhIAA14-silent-F	5'-TCTCTGCCTTGTTTATCGCCAA-3'
RhIAA14-silent-R	5'-TGACAACAAGGCCAACAACAAA-3'
